# Supplementary material for: SPDC‐HG: An accelerator of genomic hybrid breeding in maize
Source: Plant Biotechnol J. 2025 Feb 27;23(5):1847–61. doi: 10.1111/pbi.70011 (PMC12018846; doi:10.1111/pbi.70011)
Supplement: Supplementary file 9 — Table S1 Heterotic groups and names of the 266 selected inbred lines. [file PBI-23-1847-s005.xlsx]

## Sheet: Supplementary table S1
Table S1 Heterotic groups and names of the 266 selected inbred lines
Number	Code	Name	Heterotic Group
1	A018	E28	Lvdahonggu
2	A023	JH3372	Lvdahonggu
3	A244	5003	Lvdahonggu
4	A356	TJH5F	Lvdahonggu
5	A393	40M	Lvdahonggu
6	A005	Huang518	Lvdahonggu
7	A016	Dan340	Lvdahonggu
8	A065	RCML15	Lvdahonggu
9	A156	T2	Lvdahonggu
10	A196	S5	Lvdahonggu
11	A200	pob502	Lvdahonggu
12	A254	2012-72Huobai	Lvdahonggu
13	A257	2013-H-32	Lvdahonggu
14	A362	Q1220	Lvdahonggu
15	A096	QZN012	TangSPT
16	A311	2012-31-ziyu3	TangSPT
17	A325	2012-44-dan-102	TangSPT
18	A002	Chang7-2	TangSPT
19	A008	Ji853	TangSPT
20	A011	502	TangSPT
21	A013	10168	TangSPT
22	A014	QZ01	TangSPT
23	A015	Y53	TangSPT
24	A026	412	TangSPT
25	A035	K8112	TangSPT
26	A036	Wu314	TangSPT
27	A038	3189	TangSPT
28	A082	M1132	TangSPT
29	A083	QZN01F	TangSPT
30	A087	QJKN20F	TangSPT
31	A088	QZN12	TangSPT
32	A091	QBN029	TangSPT
33	A092	QHNZ04	TangSPT
34	A093	QBN02	TangSPT
35	A123	JS045—1	TangSPT
36	A154	Hengbai522	TangSPT
37	A155	Huangzaosi	TangSPT
38	A159	WH8	TangSPT
39	A164	Zhongyu04	TangSPT
40	A166	S181	TangSPT
41	A174	Wu314	TangSPT
42	A177	A19	TangSPT
43	A179	CJF	TangSPT
44	A180	Y85·C72	TangSPT
45	A183	926F	TangSPT
46	A184	Weike702F	TangSPT
47	A186	Liyu1F	TangSPT
48	A187	Yangguang98F	TangSPT
49	A189	Dayu3F	TangSPT
50	A190	YDF	TangSPT
51	A198	S7	TangSPT
52	A205	HNHZ4	TangSPT
53	A207	BJN2000M	TangSPT
54	A242	2012-41-Zun90110	TangSPT
55	A248	2012-78-HR962	TangSPT
56	A259	Zhonger/02	TangSPT
57	A260	Weicore-BaiW	TangSPT
58	A265	2013-H-41	TangSPT
59	A269	ZH0853	TangSPT
60	A271	2012-403-BNY-2	TangSPT
61	A277	Y9H	TangSPT
62	A284	Weiheixin-1-23	TangSPT
63	A287	Y10H	TangSPT
64	A288	2012-34-JN2	TangSPT
65	A294	Zao-49	TangSPT
66	A327	2012-23-Yan172	TangSPT
67	A330	2013-H-HUH21	TangSPT
68	A358	CXY-Huanggaixi	TangSPT
69	A376	AEF	TangSPT
70	A380	BJN2000F	TangSPT
71	A381	ZCBN-1	TangSPT
72	A382	BN1029	TangSPT
73	A384	LY16F	TangSPT
74	A387	2012-43A63	TangSPT
75	A391	Chang7-2 improvent	TangSPT
76	A408	S35F	TangSPT
77	A427	Dayu3F	TangSPT
78	A430	13HLD34	TangSPT
79	A439	XD26F	TangSPT
80	A012	Luyuan92	Reid
81	A022	340 improvement line	Reid
82	A029	OH43	Reid
83	A133	ZGF	Reid
84	A142	Z25F	Reid
85	A145	K12·MDR·Dan340	Reid
86	A150	Zheng58	Reid
87	A168	KY16M	Reid
88	A173	4A	Reid
89	A178	S4·4A·ZG	Reid
90	A191	D108	Reid
91	A193	S4·4A	Reid
92	A282	2012-84-Huotang-7	Reid
93	A293	2012-77-Hua160	Reid
94	A299	2012-356-ZX091	Reid
95	A402	HuangC	Reid
96	A033	BJ-5	Reid
97	A170	XL21	Reid
98	A253	2012-423-M3	Reid
99	A264	2012-42-k36	Reid
100	A309	2012-46 FR218	Reid
101	A007	H21	Reid
102	A037	DKM	Reid
103	A047	s80	Reid
104	A048	Danhuang25	Reid
105	A049	178	Reid
106	A055	Dan988	Reid
107	A056	319B	Reid
108	A057	Baizhouqi319	Reid
109	A059	Shen137	Reid
110	A079	M1	Reid
111	A113	43.7	Reid
112	A114	T75	Reid
113	A115	Nongda1145	Reid
114	A116	T249	Reid
115	A117	YJ7	Reid
116	A118	S651	Reid
117	A119	CM	Reid
118	A120	Qi319X7	Reid
119	A121	JS06730	Reid
120	A151	T75·Dan598	Reid
121	A241	Ao89E4-2	Reid
122	A246	Qi318	Reid
123	A272	K910G	Reid
124	A296	2013-H-27	Reid
125	A303	Jidan261M	Reid
126	A315	2012-350-J599-2	Reid
127	A337	F3Qun improvement	Reid
128	A403	40F	Reid
129	A407	S35M	Reid
130	A413	QLF	Reid
131	A429	DH863F	Reid
132	A435	10CQ01-15HP-244	Reid
133	A436	10CQ01-15HP-268	Reid
134	A054	6819	Reid
135	A067	FLB01	Reid
136	A194	S4	Reid
137	A262	2012-376-Y8H	Reid
138	A268	2012-435-Qun1-1	Reid
139	A302	2012-421-Qun4-1	Reid
140	A010	H-Mo17-H	Lancaster
141	A030	MO17	Lancaster
142	A099	Mo113	Lancaster
143	A102	S187	Lancaster
144	A104	Mo17-351-6-2	Lancaster
145	A105	Mo17-352-2-7-9	Lancaster
146	A106	Mo17×H99-LH53	Lancaster
147	A107	LH55×LH47	Lancaster
148	A108	Mo17	Lancaster
149	A258	2012-58-ao20-3	Lancaster
150	A305	2012-13-longkang-1	Lancaster
151	A331	2012-80-fu96	Lancaster
152	A335	935	Lancaster
153	A399	H2671	Lancaster
154	A020	zi330	Lancaster
155	A062	11118	Lancaster
156	A097	oh43 improvement line	Lancaster
157	A098	oh43 improvement line	Lancaster
158	A103	LH39	Lancaster
159	A141	zong31	Lancaster
160	A143	E28·CML·Dan340	Lancaster
161	A147	340D	Lancaster
162	A152	302M	Lancaster
163	A211	D-Dan-340	Lancaster
164	A298	2012-47-48-2	Lancaster
165	A306	2012-49-Lu-65	Lancaster
166	A392	3340	Lancaster
167	A395	Zong31	Lancaster
168	A397	Zong3	Lancaster
169	A412	QLM	Lancaster
170	A034	8112	Lancaster
171	A039	Tie9206	Lancaster
172	A040	Benyu15	Lancaster
173	A041	Chun2433	Lancaster
174	A043	405	Lancaster
175	A044	7922	Lancaster
176	A045	2023-02-05	Lancaster
177	A046	JB	Lancaster
178	A060	11099	Lancaster
179	A064	wu	Lancaster
180	A090	QBN48	Lancaster
181	A094	QBN3186	Lancaster
182	A128	478	Lancaster
183	A146	A2M	Lancaster
184	A153	Y09-4/T458	Lancaster
185	A215	Liao112	Lancaster
186	A216	L118	Lancaster
187	A217	L48	Lancaster
188	A222	Qi205	Lancaster
189	A223	U8112	Lancaster
190	A232	CIMBL139	Lancaster
191	A237	DH1M-M	Lancaster
192	A270	2013-H-34	Lancaster
193	A278	2012-179-Z58/9058	Lancaster
194	A279	2013-h-15	Lancaster
195	A280	Zheng58-87	Lancaster
196	A289	2012-1-488	Lancaster
197	A291	2013-H-31	Lancaster
198	A292	99(10*12)*1	Lancaster
199	A304	2013-H-22	Lancaster
200	A322	2012-52-785	Lancaster
201	A357	CY189	Lancaster
202	A406	MY8F	Lancaster
203	A418	HNFZQB	Lancaster
204	A422	12HYinT501	Lancaster
205	A423	Limin33M	Lancaster
206	A426	Dayu3M	Lancaster
207	A428	702M	Lancaster
208	A432	XD20M	Lancaster
209	A101	D805	P group
210	A425	DH382	P group
211	A003	LX9801	P group
212	A017	73877	P group
213	A021	S122	P group
214	A025	nx335	P group
215	A027	4CV	P group
216	A031	BJ-4	P group
217	A032	BEM	P group
218	A070	KWS456	P group
219	A071	QF-11	P group
220	A072	QF01	P group
221	A073	JND-1	P group
222	A074	JND-2	P group
223	A075	BJ-2	P group
224	A078	QDM01	P group
225	A081	WT26	P group
226	A084	QKN01M	P group
227	A144	E28·CML·4S	P group
228	A169	SSZ	P group
229	A202	QCY7	P group
230	A203	FG-1	P group
231	A204	BL-1	P group
232	A208	TN9F	P group
233	A225	CAV886	P group
234	A235	TN9M	P group
235	A240	WeiCore-4-2-87	P group
236	A243	2013-H-18	P group
237	A247	2013-H-23	P group
238	A250	BLY-2-Henan-KJDX	P group
239	A256	2012-90-JiuO3	P group
240	A266	2013-H-45	P group
241	A283	2012-420-GY6	P group
242	A285	BLY-3-Henan-Keji-Daxue	P group
243	A295	landrace OAXA179	P group
244	A314	2013-H-24	P group
245	A316	2013-H-35	P group
246	A319	2013-H-25	P group
247	A328	2012-438 H437	P group
248	A334	BEM	P group
249	A345	2013-Hai-19	P group
250	A349	2013-23-Hai	P group
251	A351	Dan598	P group
252	A354	A489	P group
253	A370	YF-1	P group
254	A371	JD-1	P group
255	A375	M3564	P group
256	A377	KN-M	P group
257	A379	LY-1	P group
258	A389	PH6WC-P	P group
259	A398	PH4CV-P	P group
260	A405	MY8M	P group
261	A410	12HTJ	P group
262	A420	12HL-1	P group
263	A421	12H-T274	P group
264	A438	10CQ01-15HP320	P group
265	A006	k12	P group
266	A175	Q1261	P group
