# Supplementary material for: SPDC‐HG: An accelerator of genomic hybrid breeding in maize
Source: Plant Biotechnol J. 2025 Feb 27;23(5):1847–61. doi: 10.1111/pbi.70011 (PMC12018846; doi:10.1111/pbi.70011)
Supplement: Supplementary file 10 — Table S2 Detailed crossing scheme of the SPDC‐HG population. [file PBI-23-1847-s021.xlsx]

## Sheet: Supplementary table S2
Table S2 Detailed crossing scheme of the SPDC-HG population ("×" represents a cross from two parents)
Inbred lines	A018	A023	A244	A356	A393	A005	A016	A065	A156	A196	A200	A254	A257	A362	A096	A311	A325	A002	A008	A011	A013	A014	A015	A026	A035	A036	A038	A082	A083	A087	A088	A091	A092	A093	A123	A154	A155	A159	A164	A166	A174	A177	A179	A180	A183	A184	A186	A187	A189
A018
A023
A244
A356
A393
A005
A016
A065
A156							×
A196
A200
A254
A257				×
A362
A096
A311
A325					×
A002
A008					×
A011														×
A013										×
A014
A015									×
A026
A035																	×
A036									×
A038
A082											×
A083																			×
A087					×																	×
A088																					×
A091
A092									×
A093
A123
A154																										×
A155																									×
A159																		×
A164																																	×
A166		×
A174																			×
A177																																							×
A179
A180			×																																					×
A183
A184												×
A186
A187
A189					×
A190																	×
A198																																																	×
A205
A207
A242
A248																			×			×
A259					×
A260																										×
A265
A269					×
A271
A277
A284
A287																×
A288
A294
A327
A330																																							×
A358
A376					×
A380
A381
A382
A384																×
A387					×																							×
A391																				×																			×
A408												×	×
A427	×
A430						×
A439								×								×			×
A012																								×							×
A022																												×
A029								×																																									×
A133																																											×
A142					×																																			×
A145
A150		×									×						×											×														×
A168																								×							×
A173																				×				×
A178
A191																												×															×
A193			×																														×											×
A282																																				×
A293
A299						×
A402																																		×
A033
A170																																																	×
A253																				×		×							×																			×
A264																																×
A309
A007					×																								×								×
A037
A047									×							×																				×			×
A048																													×
A049
A055									×
A056										×																						×
A057									×								×
A059
A079
A113
A114		×
A115																																								×
A116
A117										×
A118
A119
A120
A121																																							×
A151
A241												×
A246
A272												×
A296																	×															×
A303																	×
A315													×				×
A337																																					×
A403
A407
A413
A429						×																								×
A435
A436								×
A054		×																					×
A067				×
A194
A262					×																																											×
A268
A302				×																							×						×
A010																					×																								×				×
A030
A099															×											×
A102																						×	×							×
A104																								×																							×
A105
A106
A107																						×
A108
A258																											×			×																		×
A305																							×
A331																	×								×		×												×		×
A335																																																	×
A399
A020						×	×															×	×								×	×
A062								×	×										×																	×		×
A097								×				×																						×	×							×
A098																													×			×				×	×												×
A103									×																														×	×
A141																										×
A143														×
A147																×																											×
A152
A211												×							×												×										×								×
A298					×																																					×
A306														×																									×			×
A392													×											×																								×
A395												×																														×							×
A397										×							×																											×
A412			×																																											×
A034
A039
A040													×																																×
A041																			×		×																	×		×
A043																																								×		×					×
A044																						×																					×
A045																																												×
A046													×																																×
A060													×	×
A064	×
A090																	×																															×
A094
A128
A146
A153																										×																	×
A215
A216																																												×
A217																																												×
A222
A223																																			×
A232
A237																													×		×											×
A270												×																																×	×
A278																																×								×								×
A279									×																												×						×
A280									×																														×						×
A289																																								×
A291																		×																												×
A292																																				×											×
A304								×																																									×
A322
A357																×											×				×																		×
A406
A418																			×
A422
A423																			×
A426																×
A428											×						×
A432
A101				×					×																					×											×
A425																															×	×				×
A003					×																																											×
A017								×									×	×																											×
A021																								×							×	×				×											×
A025									×																															×
A027	×							×											×			×																	×
A031																									×
A032															×									×		×
A070																				×
A071																			×
A072
A073																	×				×																		×						×
A074					×
A075																			×		×
A078																						×
A081																							×																						×
A084					×																				×
A144
A169																									×						×
A202					×
A203																																×
A204																			×
A208
A225					×																×						×
A235
A240																					×						×					×															×
A243																										×	×
A247																					×						×
A250																			×
A256
A266
A283				×																			×													×
A285
A295
A314
A316																													×
A319																								×		×					×														×
A328																																×				×											×
A334																																								×							×
A345																																																	×
A349
A351	×																																											×
A354
A370					×																	×
A371																																															×
A375																×
A377																×
A379																																										×
A389
A398																														×			×
A405
A410								×								×	×																									×
A420						×				×																															×
A421
A438																																															×
A006								×			×
A175
[truncated: 217 more columns]
