# Supplementary material for: SPDC‐HG: An accelerator of genomic hybrid breeding in maize
Source: Plant Biotechnol J. 2025 Feb 27;23(5):1847–61. doi: 10.1111/pbi.70011 (PMC12018846; doi:10.1111/pbi.70011)
Supplement: Supplementary file 11 — Table S3 Descriptive statistics and variance analysis of different heterotic patterns and all hybrids for the SPDC‐HG population. [file PBI-23-1847-s012.xlsx]

## Sheet: Supplementary table S3
Table S3 Descriptive statistics and variance analysis of different heterotic patterns and all hybrids for the SPDC-HG population
Trait	Heterotic pattern	Range	Median	Mean	SD	CV	Kurtosis	Skewness	Genotypesa	Environmentsa	Genotypes×Environmentsa	Heritability
EW	Lancaster*Lancaster	109.36~201.92	159.11	157.59	19.58	0.12	-0.49	-0.03
	Lancaster*Lvdahonggu	125.21~191.95	160.19	161.52	17.32	0.11	-0.47	-0.09
	Lancaster*P group	117.85~213	154.46	154.32	18.89	0.12	-0.16	0.17
	Lancaster*Reid	101.16~195.43	158.8	159.33	16.97	0.11	0.2	-0.27
	Lancaster*TangSPT	110.53~202.13	152.24	152.79	18.01	0.12	-0.08	0.11
	Lvdahonggu*Lvdahonggu	124.33~156.2	140.26	140.26	22.54	0.16
	Lvdahonggu*P group	129.88~189.29	161.14	161.88	16.26	0.1	-0.26	-0.39
	Lvdahonggu*Reid	107.98~190.76	160.63	159.62	19.62	0.12	1.43	-0.81
	Lvdahonggu*TangSPT	124.13~183.35	153.3	151.76	15.45	0.1	-0.63	0.12
	P group*P group	117.76~182.1	155.77	150.21	22.42	0.15	-1.6	-0.05
	P group*Reid	116.39~222.43	159.24	162.22	21.79	0.13	-0.16	0.26
	P group*TangSPT	101.6~204.34	156.23	154.15	20.37	0.13	-0.19	0.07
	Reid*Reid	112~201.37	156.8	157.47	19.41	0.12	0.06	-0.02
	Reid*TangSPT	116.14~191.97	150.85	149.27	18.27	0.12	-0.46	0.07
	TangSPT*TangSPT	108.76~174.44	144.37	141.78	19.72	0.14	-1.23	0.06
	All hybrids	101.15~222.43	155.74	155.1	19.33	0.12	-0.21	0.03	***	***	***	0.63
EGW	Lancaster*Lancaster	88.15~173.2	131.4	132.31	17.41	0.13	-0.2	-0.09
	Lancaster*Lvdahonggu	100.82~159.66	133.41	134.67	14.13	0.1	0.18	-0.31
	Lancaster*P group	97.88~183.42	127.85	129.37	16.01	0.12	0.12	0.27
	Lancaster*Reid	91.56~165.03	132.25	132.08	14.37	0.11	-0.25	-0.12
	Lancaster*TangSPT	84.39~171	127.1	128.05	15.68	0.12	0.09	0.04
	Lvdahonggu*Lvdahonggu	106.69~132.66	119.67	119.67	18.36	0.15
	Lvdahonggu*P group	112.4~159.6	136.95	136.32	12.54	0.09	-0.12	-0.42
	Lvdahonggu*Reid	87.35~161.42	133.92	132.32	17.35	0.13	1.21	-0.66
	Lvdahonggu*TangSPT	103.66~155.95	128.5	127.74	13.45	0.11	-0.65	0.22
	P group*P group	95.74~155.06	130.44	125.92	20.5	0.16	-1.64	-0.05
	P group*Reid	99.5~180.75	134.91	135.55	17.65	0.13	-0.42	0.19
	P group*TangSPT	82.94~174.85	130.7	130.21	17.7	0.14	-0.1	0.14
	Reid*Reid	91.44~177.23	128.9	131.1	16.9	0.13	0.55	0.21
	Reid*TangSPT	94.55~165.9	127.99	125.79	15.98	0.13	-0.31	-0.04
	TangSPT*TangSPT	97.2~147.41	123.85	120.58	15.62	0.13	-1.26	0
	All hybrids	82.93~183.41	130.17	129.96	16.44	0.12	-0.13	0.03	***	***	***	0.62
ERN	Lancaster*Lancaster	11.85~18.49	15.06	15.23	1.57	0.1	-0.58	-0.05
	Lancaster*Lvdahonggu	10.72~17.75	13.96	14.38	1.73	0.12	-0.3	0
	Lancaster*P group	11.62~18.69	15.06	15.14	1.37	0.09	0.02	0.42
	Lancaster*Reid	9.96~19.75	15.01	14.97	1.49	0.1	0.93	-0.03
	Lancaster*TangSPT	11.96~20.17	14.73	14.91	1.41	0.09	0.79	0.74
	Lvdahonggu*Lvdahonggu	12.64~16.7	14.67	14.67	2.87	0.2
	Lvdahonggu*P group	13.42~17.96	15.43	15.52	1.13	0.07	0.23	0.35
	Lvdahonggu*Reid	12.27~18.01	14.39	14.57	1.33	0.09	0.95	0.85
	Lvdahonggu*TangSPT	12.12~18.17	14.43	14.52	1.51	0.1	0.06	0.54
	P group*P group	12.64~16.89	14.8	14.88	1.08	0.07	-0.37	-0.04
	P group*Reid	12.86~18.38	15.37	15.36	1.28	0.08	-0.53	0.25
	P group*TangSPT	13.54~18.06	15.22	15.39	1.03	0.07	-0.44	0.46
	Reid*Reid	13.01~19.01	15.07	15.39	1.42	0.09	0.19	0.71
	Reid*TangSPT	11.71~19.33	14.92	14.97	1.32	0.09	1.61	0.79
	TangSPT*TangSPT	12.48~16.9	14.47	14.54	1.12	0.08	-0.01	0.52
	All hybrids	9.95~20.16	14.93	15.06	1.37	0.09	0.35	0.3	***	***	***	0.84
KNR	Lancaster*Lancaster	22.86~40.76	34.72	34.38	3.16	0.09	1.87	-0.91
	Lancaster*Lvdahonggu	30~40.1	33.87	34.41	2.8	0.08	0.01	0.7
	Lancaster*P group	24.82~40.76	34.46	34.57	2.49	0.07	1.81	-0.74
	Lancaster*Reid	24.85~40.1	34.46	34.13	2.9	0.08	1.19	-0.91
	Lancaster*TangSPT	27.69~40.34	34.53	34.45	2.15	0.06	0.78	-0.26
	Lvdahonggu*Lvdahonggu	31.94~34.07	33	33	1.5	0.05
	Lvdahonggu*P group	28.98~37.98	34.42	34.43	2.24	0.07	0.56	-0.53
	Lvdahonggu*Reid	25.17~41.71	34.16	34.67	3.21	0.09	3.32	-0.53
	Lvdahonggu*TangSPT	22.96~40.05	34.03	34.02	3.04	0.09	8.77	-1.97
	P group*P group	32.28~37.55	35.38	35.36	1.27	0.04	0.23	-0.26
	P group*Reid	29.85~40.02	35.19	35.12	2.29	0.07	-0.48	-0.04
	P group*TangSPT	26.47~39.9	34.27	34.03	2.55	0.07	0.36	-0.53
	Reid*Reid	28.51~42.27	35.11	34.68	2.61	0.08	0.72	-0.08
	Reid*TangSPT	27.02~39.94	34.98	34.84	2.15	0.06	1.33	-0.46
	TangSPT*TangSPT	24.31~37.71	33.87	33.48	2.97	0.09	1.94	-1.15
	All hybrids	22.85~42.26	34.51	34.44	2.54	0.07	1.79	-0.69	***	***	***	0.63
ED	Lancaster*Lancaster	3.83~5.09	4.41	4.48	0.31	0.07	-0.72	0.26
	Lancaster*Lvdahonggu	4.09~4.98	4.53	4.52	0.24	0.05	-0.5	0.12
	Lancaster*P group	3.79~5.08	4.4	4.37	0.27	0.06	0	0.01
	Lancaster*Reid	3.94~5.21	4.54	4.53	0.25	0.06	0.06	-0.01
	Lancaster*TangSPT	3.93~5.1	4.47	4.48	0.25	0.06	-0.25	-0.03
	Lvdahonggu*Lvdahonggu	4.52~4.67	4.6	4.6	0.11	0.02
	Lvdahonggu*P group	4.12~4.83	4.55	4.53	0.21	0.05	-0.14	-0.64
	Lvdahonggu*Reid	4.12~5.05	4.53	4.54	0.24	0.05	-0.4	0.13
	Lvdahonggu*TangSPT	4.22~5.01	4.47	4.5	0.21	0.05	-0.05	0.51
	P group*P group	3.76~4.82	4.28	4.26	0.34	0.08	-1.33	-0.21
	P group*Reid	3.75~4.96	4.46	4.46	0.26	0.06	0.29	-0.38
	P group*TangSPT	3.72~5	4.48	4.44	0.27	0.06	-0.13	-0.53
	Reid*Reid	3.82~4.96	4.5	4.49	0.27	0.06	-0.18	-0.52
	Reid*TangSPT	3.88~5.14	4.39	4.41	0.25	0.06	0.13	0.47
	TangSPT*TangSPT	3.89~4.85	4.47	4.45	0.24	0.05	-0.35	-0.42
	All hybrids	3.72~5.21	4.46	4.45	0.26	0.05	-0.11	-0.16	***	***	***	0.8
EL	Lancaster*Lancaster	14.09~21.59	18.77	18.5	1.44	0.08	1.52	-0.77
	Lancaster*Lvdahonggu	16.5~23.12	18.2	18.86	1.98	0.1	-0.24	0.96
	Lancaster*P group	13.34~20.67	17.87	17.87	1.24	0.07	1.78	-0.61
	Lancaster*Reid	14.5~21.41	18.17	18.08	1.35	0.07	0.35	-0.06
	Lancaster*TangSPT	13.73~20.55	17.6	17.57	1.14	0.06	0.39	-0.16
	Lvdahonggu*Lvdahonggu	15.03~16.79	15.91	15.91	1.25	0.08
	Lvdahonggu*P group	15.67~19.35	17.94	17.74	1.08	0.06	-0.84	-0.39
	Lvdahonggu*Reid	15.01~22.4	18.45	18.68	1.53	0.08	1.34	0.08
	Lvdahonggu*TangSPT	12.63~23.53	17.31	17.49	1.93	0.11	5.38	0.75
	P group*P group	15.39~20.1	17.18	17.41	1.15	0.07	0.08	0.63
	P group*Reid	15.92~20.51	17.79	18.03	1.09	0.06	-0.37	0.33
	P group*TangSPT	13.24~19.76	17.19	17.13	1.26	0.07	0.59	-0.54
	Reid*Reid	14.98~20.87	18.06	18.06	1.26	0.07	-0.02	-0.21
	Reid*TangSPT	11.73~20.48	17.39	17.45	1.33	0.08	3.49	-0.78
	TangSPT*TangSPT	14.89~18.79	17.01	16.88	1.06	0.06	-0.65	-0.29
	All hybrids	11.73~23.52	17.72	17.76	1.36	0.07	1.46	0	***	***	***	0.71
CD	Lancaster*Lancaster	2.21~4.01	2.73	2.74	0.28	0.1	5.62	1.52
	Lancaster*Lvdahonggu	2.12~3.1	2.67	2.69	0.2	0.07	1.88	-0.32
	Lancaster*P group	1.27~3.29	2.59	2.58	0.26	0.1	6.1	-1.18
	Lancaster*Reid	2.25~3.44	2.78	2.8	0.23	0.08	0.28	0.55
	Lancaster*TangSPT	1.83~3.46	2.73	2.73	0.23	0.08	2.37	0.08
	Lvdahonggu*Lvdahonggu	2.7~2.76	2.73	2.73	0.05	0.02
	Lvdahonggu*P group	2.29~2.94	2.66	2.66	0.19	0.07	-0.63	-0.37
	Lvdahonggu*Reid	2.47~3.15	2.76	2.77	0.18	0.06	-0.5	0.32
	Lvdahonggu*TangSPT	2.45~2.92	2.77	2.73	0.14	0.05	-0.66	-0.61
	P group*P group	1.91~2.94	2.36	2.41	0.29	0.12	-1.17	0.22
	P group*Reid	2.2~3.09	2.68	2.66	0.19	0.07	0.62	-0.4
	P group*TangSPT	1.95~2.95	2.67	2.63	0.19	0.07	0.91	-0.97
	Reid*Reid	2.11~3.29	2.72	2.77	0.24	0.09	-0.05	-0.01
	Reid*TangSPT	1.46~3.52	2.76	2.76	0.26	0.09	6.73	-0.9
	TangSPT*TangSPT	2.34~3.07	2.76	2.75	0.18	0.07	-0.15	-0.46
	All hybrids	1.27~4	2.7	2.69	0.24	0.08	3.36	-0.18	***	***	***	0.76
PH	Lancaster*Lancaster	227.4~302.77	271.55	269.03	17.01	0.06	-0.86	-0.15
	Lancaster*Lvdahonggu	212.25~306.37	281.83	278.69	20.34	0.07	3.54	-1.51
	Lancaster*P group	231.58~320.86	265.29	266.78	16.22	0.06	0.32	0.37
	Lancaster*Reid	210.7~304.4	261.06	262.51	18.8	0.07	-0.15	-0.04
	Lancaster*TangSPT	197.06~314.41	257.98	259.1	19.44	0.08	0.13	0.09
	Lvdahonggu*Lvdahonggu	253.75~272.65	263.2	263.2	13.37	0.05
	Lvdahonggu*P group	249~308.47	283.35	275.44	17.45	0.06	-0.97	-0.16
	Lvdahonggu*Reid	222.48~313.49	269.5	269.55	20.37	0.08	0.35	-0.12
	Lvdahonggu*TangSPT	249.26~297.35	268.96	270.46	17.26	0.06	-1.42	0.34
	P group*P group	241.1~297.44	273.04	272.57	13.08	0.05	0.56	-0.36
	P group*Reid	232.57~301.68	271.17	271.2	15.22	0.06	-0.22	-0.19
	P group*TangSPT	211.53~315.14	268.08	266.99	17.41	0.07	1.03	-0.37
	Reid*Reid	237.35~293.41	263.94	266	13.57	0.05	-0.61	0.07
	Reid*TangSPT	220.27~297.99	263.35	262.18	16.17	0.06	-0.28	-0.14
	TangSPT*TangSPT	228.71~291.8	262.74	262.31	15.19	0.06	-0.05	-0.19
	All hybrids	197.05~320.86	265.45	265.49	17.88	0.06	0.06	-0.13	***	***	***	0.78
EH	Lancaster*Lancaster	88.95~152.62	109.21	112.46	12.03	0.11	0.76	0.77
	Lancaster*Lvdahonggu	83.13~142.46	121.16	119.69	11.85	0.1	2.82	-0.94
	Lancaster*P group	88.22~137.67	112.29	112.04	10.11	0.09	-0.27	0.03
	Lancaster*Reid	81.08~135.11	111.62	110.17	11.33	0.1	0.01	-0.21
	Lancaster*TangSPT	84.78~151.48	110.39	111.12	12.33	0.11	-0.13	0.27
	Lvdahonggu*Lvdahonggu	108.77~122.57	115.67	115.67	9.76	0.08
	Lvdahonggu*P group	94.58~129.87	118.47	115.16	10.22	0.09	-0.72	-0.47
	Lvdahonggu*Reid	97~144.04	118.26	116.48	12.01	0.1	-0.17	0.15
	Lvdahonggu*TangSPT	100.76~139.29	120.65	119.08	10.62	0.09	-0.97	-0.09
	P group*P group	99.9~138.36	117.78	118.91	10.17	0.09	-0.53	0.31
	P group*Reid	92.89~137.2	113.49	113.76	9.71	0.09	-0.04	0.29
	P group*TangSPT	73.58~156.26	113.41	113.87	13.09	0.11	0.85	-0.04
	Reid*Reid	94.01~130.16	112.88	113.28	8.26	0.07	-0.07	-0.26
	Reid*TangSPT	94.46~140.24	114.92	115.29	10.32	0.09	-0.49	0.2
	TangSPT*TangSPT	100.4~152.19	113.63	116.37	11.38	0.1	1.99	1.25
	All hybrids	73.57~156.26	112.7	113.22	11.47	0.1	0.27	0.09	***	***	***	0.73
Note: a *** was represented at a significance level of P < 0.01
