# Supplementary material for: SPDC‐HG: An accelerator of genomic hybrid breeding in maize
Source: Plant Biotechnol J. 2025 Feb 27;23(5):1847–61. doi: 10.1111/pbi.70011 (PMC12018846; doi:10.1111/pbi.70011)
Supplement: Supplementary file 12 — Table S4 BLUP values of the 945 hybrids. [file PBI-23-1847-s014.xlsx]

## Sheet: Supplementary table S4
Table S4 BLUP values of the 945 hybrids
Hybrids	EW	EGW	ERN	KNR	ED	EL	CD	PH	EH
A074/A265	124.184	107.762	14.7991	32.0456	4.35272	15.9493	1.95394	217.856	85.0825
A021/A295	127.317	106.078	14.6939	35.6583	4.13397	16.745	1.91144	284.632	135.296
A071/A081	167.012	139.942	16.3779	35.1086	4.47701	17.8829	2.08143	241.097	99.8951
A084/A376	127.985	106.494	13.5361	35.6583	4.10077	17.1317	2.67166	268.133	124.049
A279/A294	152.034	121.75	14.138	31.8643	4.45903	17.7079	2.25043	230.913	94.1903
A246/A039	150.361	123.703	9.95748	25.8413	4.3378	15.2782	2.62916	259.186	110.458
A073/A295	117.763	100.655	13.7466	35.3834	4.45903	16.6872	2.18059	261.221	117.931
A403/A285	116.386	99.5049	13.3256	35.7761	4.14391	17.3006	2.6575	291.544	130.607
A304/A295	121.298	103.458	11.6184	28.3994	4.06615	14.5878	1.27387	233.989	102.459
A043/A099	123.502	95.4483	11.852	33.1451	4.09419	18.0029	2.20892	243.718	102.936
A025/A250	135.996	95.7399	14.4834	33.4986	4.10574	16.5183	2.17114	282.832	135.601
A091/A203	116.557	99.2558	14.1325	32.0064	3.72432	17.0546	2.25456	275.606	120.447
A299/A285	128.6	108.839	14.2729	32.242	3.74587	17.1272	2.21836	247.448	100.225
A403/A295	138.94	118.731	13.9571	38.4071	3.75084	18.7763	2.19948	296.057	137.201
A256/A031	121.065	101.071	13.8519	34.7551	3.76078	15.9405	2.14281	260.921	123.317
A032/A250	126.999	105.641	13.3607	34.4541	3.76575	16.8813	2.19475	280.054	131.486
A003/A256	122.189	103.308	14.5536	36.1688	3.77073	15.3878	2.23568	251.152	110.202
A265/A256	119.565	100.91	14.1676	35.606	3.7873	16.2116	2.24512	243.457	112.387
A097/A285	130.814	112.574	13.9571	37.2683	3.79061	18.0162	2.15698	271.172	112.485
A232/A250	129.075	107.145	13.4308	34.4803	3.79558	16.9983	2.32697	248.948	103.522
A256/A010	118.587	98.2025	14.1676	35.03	3.79558	15.9493	2.42612	276.793	132.475
A418/A256	127.634	108.701	15.0469	36.197	3.80392	17.325	2.29439	250.957	113.071
A241/A054	126.075	105.924	13.5361	31.0639	3.81547	16.6146	2.40252	242.049	94.8517
A103/A423	132.85	113.81	15.8048	32.0514	3.83373	15.4608	2.47598	260.438	105.561
A073/A250	124.845	105.478	13.7045	34.6688	3.83436	17.1753	2.31658	256.774	108.687
A008/A250	131.996	110.469	14.5886	35.3442	3.83536	17.0028	2.26558	264.56	120.545
A327/A371	101.602	82.9378	14.0624	29.2183	3.84033	14.9404	2.36474	211.53	73.5793
A357/A375	160.205	131.616	15.3254	34.441	4.40244	18.4074	2.51584	257.986	116.136
A141/A169	170.434	143.004	14.0624	37.3861	4.45215	19.3719	2.25142	286.875	108.883
A398/A285	135.169	117.42	14.7991	35.5798	3.85027	16.2027	2.14753	293.54	138.361
A380/A204	135.969	112.385	16.3078	34.4803	3.85027	16.5509	2.63861	283.888	131.242
A250/A021	135.415	105.622	12.6414	34.3702	3.85602	16.654	2.08855	274.453	127.088
A103/A033	165.073	140.024	17.22	34.7551	4.44718	19.5586	2.39307	289.327	121.656
A205/A296	141.871	122.27	15.2728	33.3415	4.36763	17.0117	2.30336	241.931	97.1963
A327/A334	116.458	97.5785	14.3781	32.6347	3.87513	15.6693	2.36474	235.645	91.75
A057/A250	137.526	113.385	13.4966	34.3702	3.87591	18.0768	2.43136	262.341	110.25
A101/A106	132.679	114.772	14.1676	40.7632	3.8801	20.1231	2.22308	263.829	121.583
A293/A381	130.191	115.199	13.2115	32.4465	3.88254	16.1855	2.33613	220.274	106.274
A408/A248	113.592	97.2007	13.2203	31.221	3.88673	14.89	2.33641	247.566	117.272
A054/A029	140.213	115.751	13.0098	35.6976	3.89005	19.4519	2.5064	264.299	117.211
A103/A084	118.019	98.3346	15.0097	34.1269	3.89005	17.5495	2.53945	256.213	105.268
A377/A271	117.348	99.944	15.9219	35.4489	4.31124	15.6589	2.26086	258.847	120.276
A101/A356	160.689	137.776	14.9044	37.9751	4.47204	19.0786	2.28919	250.305	108.834
A090/A295	141.528	120.119	13.9571	37.3468	3.91491	17.3539	2.31752	256.447	114.024
A101/A295	123.741	105.153	14.4202	37.551	3.92286	16.8161	2.1702	267.664	126.357
A426/A250	139.952	117.699	14.289	36.7152	3.93311	18.4253	2.44731	253.643	105.976
A382/A030	117.604	100.205	13.1151	34.5981	3.93479	16.5405	2.41668	267.651	119.995
A103/A265	115.003	97.2241	14.0273	33.4724	3.93479	15.7553	2.45918	257.895	107.259
A141/A054	150.956	125.023	11.3258	34.9122	3.93976	20.132	2.48751	252.561	106.538
A271/A217	126.497	108.304	15.5359	36.6793	3.94971	15.856	2.59139	253.409	117.028
A357/A048	143.116	118.714	14.7991	34.5588	3.96462	17.5673	2.72832	239.375	98.8571
A098/A155	127.702	108.174	15.15	34.5326	3.97291	16.7346	2.53315	246.77	98.7838
A021/A430	144.731	124.121	16.0621	26.4728	3.97537	14.0542	2.18377	246.381	98.8288
A412/A244	146.93	127.175	16.0973	34.8599	4.5317	19.1408	2.47492	292.366	123.793
A248/A277	125.777	138.458	13.8519	28.4722	4.47701	14.927	2.39307	228.713	104.664
A099/A096	133.588	112.413	13.9571	34.7944	3.98451	18.2074	2.4639	240.34	103.51
A194/A047	111.996	91.442	14.5886	33.5902	3.98451	17.9258	2.54574	266.007	111.429
A382/A054	130.445	106.689	13.1151	32.5169	3.98451	17.2206	2.54889	267.912	124.88
A380/A106	133.459	114.423	13.9571	37.7788	3.98948	18.0785	2.51112	276.206	125.271
A091/A240	130.905	112.52	14.5886	31.3388	3.99445	14.9492	2.43557	262.486	108.871
A260/A099	139.613	120.021	13.6414	36.051	3.99942	18.2162	2.45446	255.143	130.326
A097/A093	139.176	118.396	13.7466	38.0537	3.99942	19.5497	2.49223	275.528	109.567
A193/A207	129.987	110.638	13.8519	35.1478	3.99942	16.705	2.52056	264.703	109.554
A060/A141	147.861	122.584	14.2729	33.1451	4.0044	18.7274	2.56306	280.745	111.435
A357/A309	133.367	109.369	13.2203	34.1661	4.00937	16.256	2.49223	224.011	86.8776
A215/A256	138.249	114.756	14.2378	37.0982	4.01102	16.7465	2.38205	257.201	113.499
A399/A295	139.889	120.183	13.094	39.2867	4.01235	16.9486	2.11354	271.016	119.092
A357/A088	122.439	100.318	13.1151	35.4227	4.01434	17.3584	2.33169	228.107	92.214
A097/A104	149.494	126.724	13.7466	33.6556	4.01434	21.5855	2.41668	284.645	118.933
A059/A370	122.302	102.62	12.8552	34.9017	4.01516	17.1985	2.65038	265.451	103
A071/A103	130.747	110.92	14.4834	36.051	4.01931	17.4517	2.58195	256.963	99.8584
A083/A098	139.67	117.043	14.2729	33.564	4.0276	16.8339	2.56306	255.965	107.784
A194/A241	112.37	93.4901	14.3781	28.5115	4.02925	14.9759	2.57722	266.946	113.389
A154/A036	120.592	98.9247	14.2378	34.1399	4.02925	17.1673	2.6575	255.091	107.991
A271/A430	114.862	97.8662	14.289	33.754	4.03249	16.161	2.44731	262.29	121.082
A046/A144	137.43	105.006	14.0725	34.4203	4.03249	18.0434	2.49509	257.882	106.001
A099/A217	140.638	115.316	14.3781	35.3442	4.03423	18.8385	2.59611	253.552	108.113
A032/A327	124.269	104.143	15.571	31.1686	4.03588	14.9744	2.15068	254.165	98.3442
A073/A325	124.896	104.637	14.6939	36.4437	4.0392	18.4785	2.40252	248.022	105.72
A041/A084	136.16	117.05	14.5886	34.873	4.0392	17.9273	2.43557	263.112	111.435
A357/A436	130.933	107.235	12.7732	31.8293	4.04242	16.6581	2.41545	234.38	84.6673
A029/A071	130.273	110.681	13.273	34.1269	4.04417	15.9182	2.45446	252.587	93.02
A194/A280	153.446	121.764	13.2203	31.9671	4.04417	19.4786	2.49223	298.509	125.661
A054/A049	133.641	111.125	13.094	31.7708	4.04417	17.3762	2.52623	259.252	115.599
A432/A099	136.062	116.889	14.0725	36.7892	4.05236	19.4802	2.59066	253.833	111.697
A107/A014	140.487	119.873	14.7114	29.2707	4.05246	14.7285	2.62287	269.007	110.568
A090/A235	142.107	123.493	13.9571	33.3808	4.05411	16.1005	2.37891	238.058	95.1204
A096/A032	127.333	106.77	14.2729	30.9069	4.05411	17.1317	2.48751	259.969	100.164
A054/A146	145.085	119.088	12.6941	36.4437	4.05411	20.0342	2.49223	250.826	107.784
A155/A007	119.434	97.931	13.8519	32.9881	4.05411	16.3849	2.7661	269.829	115.318
A436/A103	132.092	109.913	12.6414	31.1809	4.05494	15.8635	2.56468	238.852	85.0693
A101/A043	131.15	111.137	14.1676	35.3442	4.06406	18.643	2.40724	252.926	111.972
A105/A256	117.851	98.0327	14.4834	37.661	4.49193	17.2073	2.8086	261.443	114.439
A325/A303	117.109	94.5508	13.5361	33.3808	4.06406	16.8383	2.81332	247.031	112.644
A207/A090	116.581	99.7731	13.4966	35.4333	4.06489	16.8823	1.83143	197.058	104.715
A322/A207	110.532	92.7087	13.7466	33.1582	4.07068	17.5984	2.63546	250.683	96.6834
A211/A256	133.197	111.344	13.7466	32.9095	4.50187	15.6382	2.33169	253.591	110.348
A035/A084	149.27	124.287	13.8519	34.7159	4.074	19.3719	2.62444	268.159	114.879
A351/A194	131.08	106.845	14.3612	33.6553	4.07555	19.8378	2.5588	284.514	116.32
A289/A170	145.461	123.907	13.9571	32.5561	4.07897	17.4384	2.34113	237.119	107.466
A106/A103	145.38	123.996	13.8519	38.7212	4.07897	19.4697	2.47334	261.377	106.489
A074/A259	122.119	105.578	14.4834	30.4356	4.07897	15.2826	2.51112	221.116	82.5059
A021/A154	156.23	131.263	14.0624	32.3991	4.07897	16.5805	2.57722	267.899	122.364
A381/A029	121.751	103.368	14.3781	35.3049	4.07897	16.4205	2.64805	272.189	118.469
A103/A298	141.488	117.195	14.9044	33.3022	4.07897	19.083	2.6811	279.989	115.831
A204/A292	129.785	108.543	14.5886	33.0666	4.08394	15.6204	2.19003	251.7	96.5247
A278/A327	120.688	102.19	13.2554	35.0824	4.08726	16.4057	2.51741	223.672	85.3512
A428/A200	125.215	100.824	12.3402	32.8657	4.09211	17.3159	2.47598	212.247	83.1287
A293/A371	121.464	104.791	15.8517	31.7315	4.09389	16.2472	2.50167	232.567	98.7472
A154/A282	120.049	101.393	14.2729	34.1269	4.09389	16.2383	2.60083	237.8	102.917
A154/A047	130.631	103.562	13.0098	37.072	4.09886	17.3273	2.70471	264.873	119.507
A254/A395	170.985	142.158	10.7172	39.6857	4.10467	22.3103	2.11711	297.451	121.164
A030/A330	124.513	101.746	12.5567	30.1267	4.11199	16.0519	2.67667	253.239	99.1013
A098/A003	119.229	101.551	15.2202	27.1764	4.11377	13.8736	2.02004	255.039	91.7988
A036/A099	137.767	116.205	14.1676	32.6739	4.11377	17.3095	2.48279	264.051	114.121
A293/A302	131.408	111.952	13.8519	36.1688	4.11377	16.8383	2.53473	237.354	106.025
A211/A250	127.899	105.862	15.2202	32.6347	4.11377	17.2784	2.5725	259.095	115.843
A040/A070	147.022	122.564	16.4832	35.6976	4.11377	17.185	2.61972	275.593	118.835
A056/A091	132.312	112.362	14.2429	36.5861	4.11384	16.2229	2.50463	254.556	105.976
A198/A059	169.708	137.491	11.7117	35.6452	4.11709	18.5437	2.8322	287.24	121.082
A054/A023	145.484	116.589	12.9898	34.1242	4.12193	18.4435	2.56199	263.438	117.272
A381/A072	137.59	114.877	16.8875	36.6411	4.12193	18.4344	2.68623	276.585	123.646
A271/A436	137.533	116.977	14.0624	35.7369	4.12372	17.4828	2.51112	262.225	111.63
A006/A030	128.957	109.445	13.2203	31.9278	4.12372	17.2339	2.61972	250.226	103.607
A393/A202	133.281	112.884	14.7794	33.8386	4.12456	16.4695	2.63134	249	104.715
A418/A073	138.893	119.59	15.4307	30.5142	4.12869	17.6784	2.56306	245.701	97.1719
A418/A380	142.401	119.756	14.7221	34.5683	4.13186	18.3526	2.60977	250.97	105.598
A091/A264	133.959	114.231	15.207	33.6108	4.13451	17.0404	2.52659	249.819	107.989
A008/A071	130.696	110.305	13.9242	26.9284	4.13451	15.477	2.54563	243.312	100.271
A173/A265	147.274	125.369	13.7466	33.7342	4.13863	16.5227	2.62444	252.691	109.762
A428/A105	130.392	108.396	14.6237	28.9827	4.14195	16.5376	2.48908	238.893	90.3334
A098/A091	121.71	103.881	14.3781	30.2	4.1436	15.2204	2.52056	243.079	90.48
A098/A154	141.201	119.34	13.9571	35.1871	4.1436	17.6206	2.52056	250.983	96.8178
A043/A084	138.267	115.459	14.0624	32.831	4.1436	17.8784	2.58195	241.071	96.0606
A021/A088	151.494	130.177	15.8517	35.8939	4.1436	17.1361	2.65277	290.07	131.303
A054/A015	141.817	116.78	13.9571	37.4647	4.1436	18.7141	2.70944	276.376	120.557
A054/A047	135.638	113.164	13.2063	32.9891	4.14511	16.2216	2.6034	270.129	111.948
A141/A036	168.799	136.996	13.9045	35.2656	4.14857	19.8609	2.82748	258.547	100.591
A357/A241	140.138	112.763	14.0725	35.3086	4.15174	19.3165	2.59066	236.702	105.17
A119/A194	129.931	106.031	14.289	28.7202	4.15174	18.6345	2.648	288.114	120.911
A422/A106	144.993	125.569	12.6941	37.7395	4.15355	19.2652	2.41196	254.103	107.121
A164/A027	159.438	138.055	13.9242	38.0151	4.1544	17.6377	2.29804	267.497	111.575
A436/A099	188.844	159.96	13.3826	38.3391	4.15573	20.8839	2.40724	251.803	107.424
A090/A025	138.16	116.372	15.9492	33.4086	4.15837	17.4735	2.56518	250.97	98.564
A146/A314	150.547	125.716	14.0624	36.2473	4.15852	17.874	2.39779	250.944	93.8381
A432/A030	149.226	127.228	13.1151	36.4829	4.16349	19.0874	2.53473	259.838	107.784
A035/A325	134.704	107.579	13.1151	34.2447	4.16349	18.7896	2.92664	264.09	122.816
A094/A243	163.434	135.422	13.7116	33.9761	4.16499	19.08	2.58429	265.427	115.043
A393/A370	129.88	112.403	14.3781	33.0666	4.16846	16.3983	2.53473	252.587	97.8313
A260/A084	130.741	109.882	14.536	32.3991	4.16846	16.5716	2.63861	241.684	107.71
A205/A060	160.585	137.768	14.9044	34.5588	4.17343	17.6517	1.99171	268.368	111.166
A120/A376	160.302	131.149	13.5361	34.7944	4.17343	18.1007	2.62444	262.942	123.83
A035/A169	169.387	136.093	14.6939	35.6976	4.17343	19.2386	2.67638	283.458	114.28
A057/A325	154.096	129.548	14.5656	38.0151	4.17429	19.1747	2.8694	260.949	111.887
A289/A101	150.233	127.393	14.1676	36.2081	4.1784	18.9097	2.41196	255.508	113.425
A207/A150	136.698	136.042	14.7991	34.441	4.1784	16.7494	2.5064	245.962	103.229
A357/A311	144.132	117.236	13.0098	33.3808	4.1784	18.7319	2.62916	238.488	93.3008
A393/A084	139.287	119.613	15.7464	34.441	4.18172	17.3302	2.48121	258.43	110.946
A108/A237	131.944	120.948	13.3256	31.1817	4.18338	17.6206	2.49223	251.204	102.215
A413/A194	153.255	125.133	14.3781	35.3834	4.18338	18.5229	2.62916	274.667	130.131
A103/A164	112.726	96.2265	14.7794	32.5477	4.18424	16.1972	2.60277	248.837	99.9592
A306/A105	146.374	123.432	14.4834	34.2447	4.18835	18.2162	2.52528	268.238	109.701
A170/A189	139.49	121.186	15.1675	34.7237	4.18835	17.2953	2.57534	231.915	96.2316
A278/A269	139.776	116.323	11.9573	32.3205	4.18835	16.8161	2.59139	229.763	90.7731
A047/A105	141.509	120.438	13.2063	35.7528	4.19149	17.3341	2.47598	260.073	104.596
A090/A271	139.556	120.921	13.1151	33.4986	4.19332	16.9939	2.50167	247.814	99.8951
A299/A288	118.455	100.182	15.3254	29.6895	4.19332	14.5092	2.53001	236.245	99.5898
A029/A075	144.163	123.004	15.1149	33.0273	4.19332	16.1716	2.5725	279.663	109.005
A046/A258	137.661	117.399	15.0097	32.2812	4.19332	17.8562	2.62916	248.322	107.881
A325/A190	108.76	130.016	14.6939	32.5169	4.19332	15.5893	2.86526	240.04	108.571
A097/A254	154.097	133.414	12.8111	40.1031	4.19339	22.4238	2.52326	294.573	121.345
A325/A331	131.348	109.067	12.1975	30.2219	4.19339	15.3682	2.74684	251.478	111.948
A071/A384	136.999	111.943	15.083	27.6097	4.19812	13.5693	2.67349	266.555	105.183
A278/A091	126.04	107.021	14.2729	32.9095	4.19829	16.3183	2.46862	228.407	95.9263
A269/A128	122.784	103.776	12.2731	31.1425	4.20326	16.1094	2.5725	226.046	87.1829
A392/A295	131.418	111.825	17.1147	33.3808	4.20326	17.0428	2.63389	259.786	125.222
A007/A021	148.151	123.875	14.1676	34.2839	4.20824	17.1584	2.50167	254.556	106.978
A084/A044	151.362	127.719	15.0097	37.8573	4.20824	19.1586	2.54417	274.628	124.245
A402/A093	119.81	100.62	15.3254	34.3625	4.20824	17.4428	2.61028	256.226	115.208
A106/A223	160.381	138.604	13.856	37.6035	4.21137	19.5893	2.25617	270.357	121.986
A418/A381	159.302	135.652	14.7221	34.9385	4.21137	18.3889	2.73402	251.7	106.001
A241/A254	187.897	158.892	13.3256	41.7056	4.21321	22.4033	2.53945	292.235	127.408
A376/A351	144.355	122.871	14.5886	34.7944	4.21321	17.0872	2.58667	284.162	124.037
A289/A303	131.289	106.878	13.3256	28.9042	4.21321	16.4116	2.74721	249.118	100.909
A184/A254	156.569	133.853	12.3402	33.2359	4.2213	18.8891	2.44731	273.924	127.664
A008/A204	128.597	123.478	15.0097	31.9671	4.22315	18.1985	2.58195	250.396	99.5776
A380/A208	143.66	123.394	15.0097	36.2081	4.22315	16.9539	2.58667	270.872	121.229
A128/A266	144.041	117.958	15.4307	32.9881	4.22315	19.0963	2.69527	264.442	104.987
A094/A012	138.924	116.845	14.1676	36.2473	4.22812	17.8784	2.72832	247.109	107.1
A237/A032	136.398	116.709	15.3718	33.2359	4.23124	16.3883	2.59066	263.738	104.23
A043/A102	148.123	123.737	14.9044	33.4593	4.23309	17.8207	2.43557	246.796	103.778
A103/A031	146.525	124.849	15.9569	33.1844	4.23309	17.714	2.44973	270.416	113.621
A393/A259	129.868	115.131	13.3256	33.1844	4.23309	15.8382	2.48279	250.252	102.582
A435/A204	180.255	147.549	15.1149	39.5851	4.23309	20.1276	2.54889	275.593	124.465
A017/A325	143.261	120.595	14.9044	37.8573	4.23309	17.794	2.55361	272.333	124.318
A090/A325	127.174	106.969	13.6414	35.1086	4.23309	18.6341	2.69527	241.227	105.464
A269/A393	157.698	130.732	13.5361	34.0876	4.23807	17.3939	2.61028	258.86	105.366
A121/A025	141.641	118.511	15.4307	36.0903	4.23807	17.6117	2.615	251.071	101.58
A423/A334	148.773	129.303	15.8517	36.6008	4.24304	17.8607	2.33169	269.372	117.296
A293/A044	167.293	143.266	14.7991	38.0929	4.24304	18.8741	2.43557	273.637	121.57
A288/A429	147.316	125.579	15.0623	36.3651	4.24304	17.5628	2.52528	270.507	129.764
A029/A435	159.92	139.256	13.9571	37.2683	4.24304	18.2207	2.59139	251.257	98.332
A035/A155	148.912	125.293	14.2729	32.7917	4.24304	17.9273	2.67638	261.951	126.138
A150/A200	122.81	101.967	14.0311	33.6108	4.24391	17.0756	2.70752	222.484	96.9968
A271/A141	128.531	106.562	13.2203	39.9516	4.24469	18.197	2.6512	257.439	117.626
A370/A349	155.767	131.626	13.7466	34.873	4.24801	17.5317	2.49695	270.872	113.071
A064/A203	150.843	121.733	14.6939	33.3808	4.24801	18.9719	2.58667	298.704	123.781
A397/A325	122.375	99.4803	13.4308	33.5771	4.24801	16.3849	2.84637	249.235	114.732
A117/A072	137.44	142.036	14.5886	33.0666	4.25298	16.1805	2.55834	237.941	103.021
A060/A097	159.604	136.737	14.9044	34.7944	4.25298	19.4608	2.73305	282.701	107.149
A071/A070	155.956	130.437	15.6412	34.3625	4.25298	17.2784	2.74721	273.298	115.758
A200/A082	141.373	118.473	12.9046	37.1819	4.25497	17.4651	2.71321	262.812	106.575
A101/A039	154.132	131.673	14.2729	37.8181	4.25795	18.1185	2.44501	264.664	118.395
A393/A325	133.273	111.301	14.2729	35.9725	4.25795	17.3939	2.62916	250.226	115.33
A164/A330	118.767	98.938	14.9044	28.7078	4.25961	15.2648	2.77397	253.461	108.101
A357/A150	138.317	114.16	13.856	32.7917	4.26106	17.6281	2.58747	232.945	95.218
A408/A254	171.824	144.245	12.1236	40.0464	4.26106	23.5268	2.648	294.4	122.67
A088/A169	152.419	127.288	15.8517	34.9515	4.26292	17.3806	2.69055	272.255	111.081
A370/A146	145.126	121.793	13.7104	34.1424	4.26381	17.2249	2.56468	247.773	100.895
A007/A202	143.737	115.485	13.2828	36.8002	4.26381	18.5863	2.73609	264.878	111.185
A399/A101	183.913	156.057	14.4834	35.8939	4.2679	17.8473	2.5725	276.167	123.5
A029/A271	131.05	111.063	14.0624	36.2473	4.2679	15.8827	2.6811	230.246	107.491
A121/A380	153.758	131.276	14.5886	34.2447	4.2679	17.5362	2.71416	280.302	130.802
A107/A007	147.409	118.346	13.5361	36.5222	4.2679	17.0917	2.73305	257.204	113.523
A430/A054	158.887	135.998	13.856	36.271	4.27099	19.8439	2.5811	282.258	128.751
A150/A205	116.136	97.093	15.3718	32.9397	4.27099	17.3704	2.60977	255.678	109.273
A407/A020	164.926	137.121	16.0214	36.4931	4.27099	20.3804	2.72446	267.377	103.265
A090/A010	141.267	121.487	13.4229	36.6411	4.27099	18.1798	2.7818	258.299	105.5
A258/A299	139.798	117.218	14.3781	29.9252	4.27287	17.3628	2.56306	267.833	112.229
A393/A262	154.673	128.446	14.1676	32.7525	4.27287	17.1317	2.64333	245.375	102.276
A154/A283	140.525	117.191	13.9571	34.6373	4.27287	17.4428	2.6811	276.415	147.031
A029/A232	140.213	120.711	14.7991	34.0876	4.27287	16.8028	2.86054	262.825	105.573
A034/A017	169.478	145.621	13.4248	38.9308	4.27294	18.5505	2.44874	279.78	120.52
A155/A337	124.211	103.802	15.8483	35.4333	4.27375	17.6377	2.83131	262.013	121.086
A101/A087	137.185	115.664	15.2728	31.0247	4.27784	16.1005	2.58667	264.729	118.628
A029/A436	159.356	137.189	14.1676	36.0903	4.27784	18.0962	2.61028	263.582	98.9914
A164/A306	143.386	121.779	15.2202	33.7342	4.27784	17.0383	2.70471	271.863	121.937
A022/A030	143.444	123.157	14.3781	37.1898	4.27784	18.0429	2.85109	272.972	127.148
A103/A156	144.798	125.03	14.9465	33.8677	4.27983	18.2376	2.57345	281.828	117.614
A034/A021	138.44	118.482	14.5886	33.9619	4.28082	17.4757	2.4809	277.693	118.029
A029/A279	156.182	134.575	13.8519	37.9359	4.28281	18.2696	2.24669	255.169	103.217
A395/A189	148.534	122.001	13.7466	37.072	4.28281	18.0385	2.43557	266.216	114.402
A029/A078	159.236	131.421	15.7464	39.4281	4.28281	19.0919	2.55834	276.259	115.575
A395/A370	148.348	126.039	13.2905	33.8127	4.28281	17.5569	2.6811	272.499	106.199
A022/A070	147.468	123.974	15.6412	37.3468	4.28281	18.0207	2.70471	275.815	129.496
A198/A293	156.06	132.94	13.4308	36.9149	4.28281	18.4252	2.70471	261.299	131.315
A377/A349	160.032	140.761	14.7794	35.9649	4.2837	18.8673	2.35518	270.279	115.551
A304/A262	101.155	91.5605	12.9176	24.846	4.28756	14.991	2.73083	210.695	83.8613
A101/A288	127.487	110.063	15.1149	35.3049	4.28778	16.1049	2.58195	261.912	125.429
A426/A248	142.349	120.598	14.2729	34.4017	4.28778	16.4961	2.6575	222.12	95.4745
A014/A248	148.214	128.436	13.273	36.2473	4.28778	16.3938	2.67166	273.637	131.23
A380/A117	138.04	116.034	14.9387	34.7164	4.29087	17.1613	2.89648	263.882	121.375
A357/A430	152.233	131.453	13.9571	36.4044	4.29275	17.9007	2.47334	231.941	94.9616
A031/A141	179.174	155.387	13.1151	37.5432	4.29275	19.6831	2.53001	267.351	109.615
A422/A054	157.359	130.874	12.4836	34.9515	4.29275	18.3318	2.55834	255	109.774
A035/A031	162.018	137.248	14.5886	31.9278	4.29275	18.3229	2.59611	271.811	111.704
A022/A090	154.365	131.871	16.2379	36.4931	4.29286	17.7524	2.60595	258.143	116.979
A008/A248	120.414	101.786	13.1151	32.6739	4.29773	17.345	2.48279	237.588	110.055
A097/A217	155.919	133.665	16.1674	33.2237	4.29773	18.1985	2.54889	270.931	103.54
A357/A351	153.468	129.213	15.1149	35.0693	4.29773	19.2652	2.58667	253.552	111.999
A036/A032	128.972	106.459	14.6237	32.1242	4.29938	16.8828	2.73305	263.816	110.519
A423/A349	146.015	125.857	14.9387	32.4956	4.30081	17.2522	2.42819	260.817	108.162
A116/A421	164.962	136.606	13.856	36.6411	4.30081	20.1622	2.7149	265.838	104.804
A150/A059	157.072	129.094	14.289	37.0853	4.30081	18.8709	2.7149	247.279	107.332
A272/A254	161.56	133.481	12.2731	32.7917	4.3027	20.2431	2.52528	313.494	144.04
A280/A141	166.057	131.141	11.8871	36.2473	4.3027	21.5781	2.60556	255.195	96.9277
A420/A376	159.755	134.994	15.1149	35.5405	4.3027	18.6296	2.615	290.866	121.705
A173/A046	144.921	126.454	15.7464	35.1086	4.3027	18.4607	2.61972	256.2	102.679
A105/A262	117.707	99.4627	14.1325	33.1321	4.3027	17.0028	2.65592	242.936	99.7974
A073/A262	142.239	119.459	13.7466	32.7525	4.3027	18.3985	2.67638	253.004	104.45
A043/A427	138.084	117.045	13.9571	33.8912	4.30767	15.9449	2.66222	245.192	101.788
A007/A025	142.44	116.946	15.4307	37.2683	4.30767	17.2028	2.6811	263.112	111.301
A296/A410	155.402	132.331	14.6939	33.8912	4.30767	17.6384	2.69527	265.825	118.444
A007/A083	136.847	110.886	13.4229	35.4567	4.31075	18.5708	2.70534	266.764	117.993
A271/A422	144.1	120.871	13.3256	36.1034	4.31098	18.0162	2.6937	242.375	103.192
A090/A266	157.22	135.486	15.4307	34.5981	4.31264	19.1097	2.50167	263.842	107.613
A040/A072	162.711	138.599	16.6937	34.9122	4.31264	18.3007	2.71888	266.959	111.667
A015/A102	147.823	123.554	15.1149	34.3232	4.31761	16.8694	2.78499	282.767	127.2
A022/A269	146.468	123.115	12.9898	32.0514	4.32068	16.2337	2.56199	242.323	102.765
A150/A054	146.964	122.988	14.289	35.6047	4.32068	19.4438	2.66712	259.93	112.387
A072/A056	152.78	126.53	14.9044	34.5588	4.32258	19.3008	2.65277	264.116	106.856
A254/A211	160.186	131.333	12.2731	38.1715	4.32258	23.1234	2.66222	294.257	125.173
A175/A103	149.369	126.99	12.9046	34.9122	4.32258	18.5852	2.70471	258.26	106.514
A392/A376	134.292	114.576	15.2202	37.1505	4.32258	17.5584	2.79183	261.443	118.304
A173/A153	160.346	137.41	14.1676	35.8154	4.32258	17.4784	3.09663	271.368	112.68
A092/A302	158.901	138.636	14.2378	34.2185	4.3259	17.1258	2.58037	262.982	115.025
A278/A207	154.733	133.091	12.9046	37.8573	4.32756	18.5718	2.48751	239.91	101.812
A248/A292	147.49	126.608	13.2203	36.3259	4.32756	17.1184	2.5064	248.179	122.059
A242/A289	144.506	123.438	13.3256	32.9095	4.32756	16.4916	2.57722	247.018	119.653
A277/A141	152.751	128.098	12.4836	35.5012	4.32756	18.8163	2.57722	233.783	101.113
A399/A298	170.787	145.078	13.9571	34.9122	4.32756	18.7274	2.57722	298.522	127.615
A046/A358	166.233	141.225	15.5885	33.4986	4.32756	18.1273	2.615	272.333	114.341
A012/A071	134.286	111.922	14.6939	31.9278	4.32756	16.0382	2.7236	236.754	92.8857
A108/A232	151.204	126.456	13.1151	33.6556	4.32756	18.923	2.72832	248.492	100.115
A021/A091	151.104	129.394	14.7221	34.0502	4.33062	17.3923	2.47215	272.998	124.758
A371/A260	145.827	126.585	14.9387	33.8281	4.33062	18.0616	2.52376	270.442	116.942
A081/A043	129.336	110.199	13.6394	37.0853	4.33062	18.6436	2.53332	231.576	102.35
A117/A173	158.604	137.368	14.5056	35.1606	4.33062	18.0979	2.62889	269.842	116.588
A083/A008	131.058	110.502	13.4229	31.6072	4.33062	17.7615	2.72446	255.117	115.978
A128/A247	134.051	113.281	12.8344	29.8597	4.33087	17.0117	2.61972	267.964	103.033
A427/A331	143.553	119.208	13.3782	32.7786	4.33584	18.0444	2.59611	245.336	99.9805
A094/A056	152.821	126.486	12.6941	37.1112	4.3375	19.0963	2.7236	265.838	112.192
A088/A020	149.534	125.919	16.1674	34.873	4.3375	18.0296	2.81332	286.797	123.891
A020/A091	134.808	113.215	15.7113	34.4672	4.33916	16.9791	2.69684	250.957	109.899
A146/A302	170.296	145.349	12.665	37.8256	4.34056	20.0258	2.63845	265.525	113.389
A073/A387	136.992	115.794	14.9387	30.7189	4.34056	17.134	2.66712	253.852	111.13
A334/A170	160.377	140.178	15.0097	35.8154	4.34247	17.4873	2.22781	278.593	128.507
A189/A098	148.528	127.177	16.3779	33.8127	4.34247	16.9495	2.52528	257.765	107.161
A407/A306	161.016	134.701	16.1674	34.5981	4.34247	18.7185	2.58195	267.416	102.606
A278/A438	166.189	138.105	13.8519	36.4044	4.34247	20.292	2.59611	253.435	108.993
A306/A380	157.745	134.284	16.2727	35.7369	4.34247	17.9584	2.80387	266.66	116.026
A279/A371	147.31	124.031	14.0624	34.441	4.34744	17.9896	2.615	236.336	95.2913
A012/A088	146.708	122.368	14.0624	35.4227	4.34744	17.1895	2.72832	241.71	101.812
A021/A436	176.726	151.788	15.5359	34.7159	4.3491	17.8607	2.41983	277.602	115.758
A376/A118	121.549	97.4275	14.0725	32.0514	4.3505	17.8069	2.76269	256.995	104.12
A189/A029	151.931	130.845	15.8048	38.5658	4.3505	19.2074	2.82003	258.182	114.988
A104/A222	174.412	150.398	17.0095	38.2893	4.35241	20.532	2.64333	282.754	114.585
A029/A065	143.924	118.196	13.6414	34.5195	4.35241	17.5851	2.70471	261.808	106.013
A146/A397	156.635	128.32	13.1151	37.7003	4.35241	19.3275	2.70944	259.917	106.856
A370/A403	150.909	127.284	13.8338	33.069	4.35249	16.8594	2.80273	268.616	107.784
A435/A203	186.099	163.908	14.3518	39.382	4.35332	19.6227	2.60277	291.885	127.556
A257/A046	154.255	127.541	13.4966	34.3702	4.35332	18.1998	2.64086	250.801	104.481
A098/A041	142.374	123.599	14.957	35.619	4.35739	16.7939	2.48751	259.773	104.169
A041/A029	150.858	128.636	14.4834	37.4647	4.35739	17.9095	2.54417	273.402	113.999
A097/A102	158.613	135.607	16.3779	34.1661	4.35739	18.2429	2.5725	273.829	107.53
A408/A260	153.214	129.214	13.9571	34.7159	4.35739	17.1006	2.66222	263.621	111.203
A173/A337	149.871	127.827	16.3779	34.9777	4.35904	17.8118	2.59454	274.433	121.766
A392/A187	136.654	118.158	16.9393	28.878	4.35904	13.7254	2.63546	243.718	110.263
A315/A054	138.686	116.048	15.5883	33.606	4.36043	18.8709	2.11281	249.053	107.002
A211/A207	138.393	117.449	14.7221	35.2346	4.36043	18.2162	2.57155	248.883	114.146
A143/A073	118.326	97.8803	15.5883	33.606	4.36043	17.816	2.81047	266.803	105.39
A328/A154	143.534	120.553	14.7221	34.3463	4.36043	17.4341	2.82959	273.572	127.579
A257/A040	162.167	138.944	13.9571	34.6373	4.36236	16.497	2.53001	279.65	113.462
A410/A150	164.102	140.642	15.6412	35.7369	4.36236	18.6074	2.56778	264.129	111.032
A430/A097	159.195	136.219	14.9044	36.8756	4.36236	18.6118	2.58667	282.48	123.207
A371/A262	140.047	118.955	15.4307	29.8466	4.36236	17.4695	2.65277	253.356	103.375
A257/A060	146.242	123.526	13.4308	33.263	4.36236	17.4739	2.6575	269.907	115.245
A189/A357	155.828	135.059	13.2828	35.4333	4.36327	18.2261	2.60277	231.077	93.021
A426/A328	165.233	140.1	15.6412	31.7315	4.36633	17.4162	2.89264	262.303	112.387
A237/A088	150.528	127.236	14.115	36.7186	4.36733	17.6695	2.7661	235.11	104.963
A114/A405	163.871	138.683	15.3718	37.2333	4.37037	17.716	2.39952	254.687	97.8435
A391/A025	162.192	137.816	14.0725	37.8996	4.37037	18.589	2.62889	267.546	111.752
A427/A029	157.687	135.363	14.6139	36.9372	4.37037	17.3614	2.67667	249.261	108.321
A384/A309	150.674	123.485	14.5886	38.4464	4.3723	14.5981	2.4757	273.914	105.692
A060/A391	158.893	136.86	14.0624	35.9725	4.3723	17.1184	2.54417	273.415	114.463
A237/A083	155.217	129.38	13.7466	37.1112	4.3723	18.8252	2.60083	237.38	104.157
A292/A154	136.327	115.269	15.3254	32.3991	4.3723	16.2827	2.65277	230.676	84.7772
A420/A381	153.871	131.304	15.6412	33.3808	4.3723	17.4028	2.74721	280.341	114.048
A410/A325	149.786	126.411	14.0624	37.661	4.3723	18.803	2.84165	267.586	116.368
A381/A328	139.383	118.066	14.7991	33.1451	4.3723	15.9049	2.85109	279.65	127.249
A043/A384	138.228	114.634	13.3256	32.5954	4.3723	17.3184	2.86054	254.843	105.012
A309/A399	176.48	105.041	14.5656	39.6857	4.37321	17.8836	2.54563	272.734	114.927
A272/A034	166.138	140.355	12.6414	36.4205	4.37321	18.2174	2.59325	252.029	100.271
A397/A180	152.157	125.987	14.7794	33.1552	4.37321	16.1621	2.6599	258.33	116.096
A309/A430	152.283	131.455	15.4307	36.4437	4.37562	16.222	2.50167	252.104	106.257
A047/A311	139.472	112.375	13.4659	35.0038	4.37562	16.9198	2.67796	273.181	117.809
A012/A021	167.151	141.288	15.5359	35.1086	4.37727	17.3362	2.50167	259.812	99.5531
A094/A190	148.565	125.556	13.1151	34.5326	4.37727	17.2428	2.65592	264.99	128.079
A104/A215	166.205	140.926	13.5361	33.3022	4.37727	19.8564	2.7236	279.91	117.016
A156/A092	124.126	103.658	15.4307	34.5588	4.38224	16.945	2.58667	289.731	127.713
A426/A260	146.371	124.387	14.6939	34.5981	4.38224	17.0472	2.61028	227.507	91.7378
A031/A060	152.663	127.99	14.7991	32.7525	4.38224	18.5896	2.61972	280.784	124.758
A439/A116	160.352	133.051	14.1676	38.3286	4.38224	17.5628	2.71888	247.357	120.85
A026/A104	188.8	164.931	14.2729	38.6427	4.38224	20.5498	2.74249	292.809	134.612
A048/A083	144.678	118.851	16.5885	34.5195	4.38224	17.1272	2.94553	260.869	121.583
A092/A164	127.461	110.348	14.4834	33.5378	4.38274	16.9139	2.78971	259.76	107.161
A073/A062	154.78	131.346	14.1676	36.2081	4.38722	19.1897	2.52056	248.4	102.997
A293/A246	151.814	129.317	14.6939	36.3651	4.38722	17.5806	2.67638	248.818	111.606
A025/A166	170.334	144.803	16.1674	35.2656	4.38722	19.2341	2.69527	298.652	133.916
A164/A391	135.283	113.305	15.1149	36.7578	4.38722	17.3806	2.75193	280.302	129.862
A423/A331	133.323	114.675	15.978	33.5012	4.38887	16.7939	2.52119	257.426	103.204
A330/A003	135.143	111.496	15.5883	31.6813	4.39025	16.3156	2.39952	245.518	98.161
A153/A097	187.515	159.239	14.3973	39.084	4.39025	20.5259	2.73402	286.275	109.298
A193/A121	165.453	136.227	14.5056	32.7917	4.39025	17.1977	2.73402	262.864	110.507
A289/A294	147.224	124.131	14.1628	32.4639	4.39076	17.5226	2.72239	252.435	107.107
A025/A012	148.648	126.733	16.4832	35.2656	4.39219	16.505	2.56306	271.237	104.34
A146/A141	178.972	147.539	12.7467	37.9359	4.39219	20.6832	2.63389	265.381	101.495
A120/A395	166.176	124.554	14.5886	32.4776	4.39219	18.2696	2.7236	294.413	120.887
A166/A043	156.042	133.529	14.7991	32.4776	4.39219	18.9719	2.75665	282.375	122.889
A007/A084	142.355	116.361	14.2202	34.9515	4.39219	17.8384	2.7661	275.215	110.141
A393/A376	140.371	117.218	14.0624	33.3022	4.39219	17.0161	2.80387	253.839	110.385
A031/A294	144.861	122.237	15.2202	28.1974	4.39219	16.3494	2.86054	251.374	104.316
A278/A241	139.411	117.561	14.138	33.3071	4.3931	17.585	2.53611	221.113	82.5746
A265/A410	155.363	133.165	14.3518	33.9146	4.3931	17.1897	2.5742	249.164	104.559
A186/A104	166.851	143.127	13.6063	37.5039	4.3955	19.0119	2.55361	266.197	116.39
A412/A030	169.123	145.004	14.6939	35.4227	4.39716	19.0208	2.73305	284.893	124.648
A304/A071	149.041	123.395	13.1677	33.9305	4.39716	17.8829	2.78499	239.78	90.8708
A279/A155	149.729	126.827	15.5883	33.68	4.40019	18.0616	2.77224	228.159	95.0593
A186/A043	152.669	129.576	14.1676	35.3442	4.40213	16.7272	2.51584	250.005	105.39
A097/A081	158.352	135.08	16.3779	33.6556	4.40213	18.3852	2.59139	274.941	109.591
A304/A265	152.5	131.74	13.7466	35.4227	4.40213	17.0561	2.72832	227.676	93.8504
A003/A071	154.836	129.753	15.0097	32.2812	4.40379	16.5539	2.46862	272.907	117.785
A032/A408	158.844	151.307	14.8518	33.4986	4.4071	16.0338	2.34585	269.216	108.529
A288/A423	136.94	118.454	15.5359	34.5588	4.4071	15.9316	2.59139	249.092	113.877
A029/A439	149.767	129.513	14.9044	36.0903	4.4071	16.3494	2.64805	255.417	110.702
A423/A335	156.865	133.577	15.8517	36.2081	4.4071	18.6474	2.65277	272.998	101.47
A186/A371	131.933	111.245	16.671	36.7892	4.41012	18.589	2.53332	270.037	108.113
A325/A315	120.869	96.2409	15.571	31.954	4.41042	16.1731	3.01164	250.748	110.629
A309/A205	142.273	121.838	15.1149	33.4593	4.41207	16.3983	2.39307	254.922	94.4609
A196/A056	163.623	134.874	13.7466	36.051	4.41207	17.6917	2.46862	255.417	115.013
A376/A305	141.339	115.868	14.7465	31.0639	4.41207	15.9894	2.7236	284.097	125.93
A420/A196	163.176	139.509	15.3254	33.7734	4.41207	18.1585	2.7236	292.287	118.469
A046/A062	180.759	158.098	18.1673	36.9934	4.82006	19.2741	2.7661	272.281	114.61
A094/A240	160.234	133.175	13.4966	34.5221	4.413	17.1634	1.87905	260.049	117.032
A073/A164	163.183	136.896	15.6345	36.4964	4.413	13.2373	2.43136	274.371	105.806
A309/A246	147.79	123.782	14.536	36.7578	4.41705	16.7228	2.56306	245.401	100.774
A207/A422	166.602	139.654	13.4308	38.3678	4.41705	19.6431	2.60556	254.416	110.525
A193/A092	155.847	131.195	14.5056	32.9397	4.42006	18.1616	2.63845	268.264	106.782
A393/A087	142.805	114.376	13.4229	33.1618	4.42006	17.1795	2.67667	249.261	100.762
A098/A133	148.031	126.663	16.834	35.1478	4.42036	18.2429	2.56148	277.85	105.561
A020/A027	174.004	147.997	15.6412	37.229	4.42202	19.0697	2.58667	289.092	115.526
A395/A331	182.645	148.22	14.5886	35.7369	4.42202	19.3275	2.66222	279.597	114.085
A196/A397	171.554	139.057	16.0622	34.2447	4.42202	17.1584	2.70944	282.584	130.851
A269/A426	153.063	128.189	13.3256	35.7369	4.42202	17.5851	2.71888	241.879	97.9168
A262/A438	156.469	130.917	14.0624	32.4776	4.42202	17.6029	2.77082	251.883	109.603
A299/A005	107.98	87.3519	14.9044	25.1737	4.42202	15.007	2.77554	245.544	98.0878
A319/A088	162.013	137.922	16.5885	35.9332	4.42699	17.7718	2.71888	291.948	127.615
A055/A282	145.031	118.687	14.3781	35.1478	4.42699	17.9451	3.01636	259.904	106.514
A101/A156	161.142	136.95	15.2635	34.4203	4.43	17.8797	2.43775	273.768	125.112
A331/A164	146.83	125.619	15.3718	33.2359	4.43	17.6069	2.60977	269.803	122.218
A357/A038	171.189	140.479	14.9387	36.5671	4.43	19.1983	2.76269	250.435	100.64
A141/A168	155.311	131.297	13.9571	34.4803	4.43196	19.4164	2.74721	271.994	113.572
A351/A198	185.01	147.907	14.0624	37.4647	4.43196	18.6607	2.77554	304.821	134.771
A015/A283	149.317	125.101	15.2202	34.5588	4.43196	16.7228	2.78499	268.903	117.858
A055/A071	157.028	127.318	15.3254	34.4017	4.43196	17.4517	2.88887	262.173	104.877
A035/A331	147.64	126.261	14.729	31.9802	4.43362	16.7731	2.6449	259.265	105.17
A381/A048	161.048	133.623	16.8875	32.4215	4.43662	17.1431	3.06851	259.004	118.908
A071/A075	167.835	143.022	16.3779	34.6373	4.43693	17.554	2.58667	278.492	111.853
A121/A381	167.107	141.266	14.7991	36.0117	4.43693	17.834	2.75193	282.284	131.108
A425/A154	163.503	128.723	14.1676	35.9332	4.43693	17.4695	2.7661	255.913	108.871
A430/A106	166.68	145.685	14.0725	40.3425	4.43994	19.9894	2.29439	282.988	128.067
A150/A116	156.522	127.197	14.9387	35.3086	4.43994	18.5799	2.69579	258.769	115.501
A430/A208	171.642	150.921	15.2202	35.5798	4.4419	16.9094	2.36946	281.58	112.094
A265/A397	169.666	132.932	13.1151	35.8939	4.4419	18.5185	2.53473	243.718	106.575
A008/A423	144.329	122.408	14.6939	34.0483	4.4419	18.0162	2.69055	247.093	101.403
A237/A173	155.119	133.524	15.9569	32.5169	4.4419	17.8429	2.72832	242.884	97.6481
A153/A036	130.106	114.932	14.7991	34.7944	4.4419	18.0118	2.73777	266.255	107.613
A006/A010	142.314	117.299	14.0624	32.6347	4.4419	17.4162	2.75665	269.255	113.242
A306/A303	138.036	111.427	14.2202	27.3335	4.4419	15.5671	2.78499	269.424	115.819
A170/A055	184.236	143.027	14.3606	39.2055	4.44356	19.7053	2.82748	256.069	106.282
A428/A345	185.923	159.148	15.992	38.0144	4.44522	18.9245	2.58667	270.272	105.854
A306/A319	167.865	141.644	16.5885	35.2264	4.44688	18.0518	2.61972	271.681	110.763
A246/A217	159.355	133.871	14.4834	35.03	4.44688	17.5584	2.67638	254.022	106.904
A284/A357	149.261	124.165	13.8519	33.9698	4.44688	16.4294	2.73305	242.884	107.564
A193/A073	158.447	135.264	15.5359	35.5012	4.44688	18.4696	2.89359	276.506	116.307
A020/A005	131.721	109.818	13.8168	30.8676	4.44853	16.5509	2.79128	268.811	112.974
A159/A062	154.607	121.393	17.8515	29.4932	4.44853	19.3615	3.43503	299.148	136.041
A439/A293	150.704	131.352	15.8048	33.0878	4.44988	11.7324	1.46294	242.675	118.078
A204/A215	155.77	127.285	16.4545	36.1229	4.44988	18.8345	2.82959	264.481	117.675
A232/A071	149.589	125.895	14.289	32.5696	4.44988	17.1522	3.01117	247.827	96.5735
A005/A430	152.547	131.623	14.5886	33.5771	4.45185	17.0295	2.48279	276.689	126.467
A041/A081	150.773	127.447	16.5885	34.0483	4.45185	17.5673	2.59139	265.16	120.3
A014/A253	121.071	102.709	17.1147	27.0193	4.45185	14.8915	2.79443	252.809	109.151
A087/A102	116.376	98.8918	14.3781	33.852	4.45185	17.0072	3.02108	256.2	124.367
A269/A420	164.609	138.126	13.7104	33.6108	4.45278	17.8309	2.54563	238.606	99.2576
A043/A408	141.029	118.712	13.9571	32.8048	4.45516	17.8103	2.2404	246.705	86.0961
A186/A334	164.587	141.038	15.4307	36.4437	4.45682	16.9495	2.61972	269.584	117.385
A293/A283	162.113	136.575	14.6939	35.3049	4.45682	17.554	2.70471	259.408	114.195
A205/A402	158.924	137.078	15.4658	35.1609	4.45848	18.5896	2.64176	268.694	112.754
A296/A198	153.61	125.894	13.3256	34.4803	4.4598	17.8029	2.89784	295.196	130.167
A177/A379	170.556	137.484	14.2169	29.9046	4.45981	17.0855	2.75631	264.794	97.0009
A384/A311	155.132	111.568	14.0725	33.9761	4.45981	16.7703	2.79136	274.746	112.473
A150/A258	162.112	134.438	15.9492	37.5295	4.45981	18.4071	2.80729	256.369	109.957
A279/A156	171.39	145.384	13.6414	34.9908	4.46179	18.7363	2.60083	255.274	110.116
A025/A397	167.717	115.479	14.7991	36.6008	4.46179	17.3228	2.6575	283.21	120.068
A145/A150	142.399	121.313	16.6937	31.0247	4.46179	15.6382	2.73777	259.16	109.054
A198/A269	164.312	134.381	12.4836	35.1086	4.46179	18.3496	2.86054	261.821	106.233
A376/A253	158.496	132.925	15.4307	33.6556	4.46179	17.4117	2.88414	285.545	122.132
A173/A057	141.276	120.203	14.0624	33.3022	4.46676	17.9762	2.58667	249.548	94.0091
A047/A164	138.941	115.222	14.0097	36.4044	4.46676	17.4517	2.89359	273.011	124.819
A177/A306	152.418	123.79	15.15	32.7394	4.46842	16.7583	2.85109	266.02	109.115
A309/A279	136.345	114.479	14.5056	31.7553	4.46975	17.0613	2.59066	240.81	95.3035
A107/A243	159.689	134.221	14.6939	32.9881	4.47173	17.6162	2.53473	269.385	105.109
A169/A280	192.586	158.331	15.2202	35.7369	4.47173	20.6698	2.64333	282.78	106.55
A270/A254	190.098	157.582	11.7468	39.9778	4.47173	22.2878	2.66222	283.732	128.018
A429/A225	187.743	152.878	15.4307	34.8337	4.47173	20.0075	2.6811	297.348	119.006
A082/A022	149.821	126.016	14.7991	37.3861	4.47173	17.9407	2.85109	277.315	130.436
A392/A418	109.36	88.1501	17.3252	22.8569	4.47173	14.2781	2.95969	241.788	99.602
A402/A225	182.231	158.997	16.4897	36.4205	4.47267	18.8937	2.49802	275.435	114.381
A240/A418	188.405	156.413	15.4207	36.4964	4.47267	18.3315	2.66943	259.394	100.895
A311/A377	149.805	125.701	15.9043	34.2447	4.47671	17.4073	2.79443	259.851	107.405
A395/A177	153.406	126.366	14.1676	33.5378	4.47671	17.3895	2.88887	263.908	102.789
A010/A337	154.653	128.137	15.0698	34.444	4.47851	17.7577	2.70072	280.018	127.088
A116/A170	152.321	128.076	15.0698	34.444	4.47851	17.7577	2.70072	262.799	123.769
A272/A029	166.837	140.255	15.0698	34.444	4.47851	17.7577	2.70072	280.654	118.334
A322/A377	147.818	126.192	15.0698	34.444	4.47851	17.7577	2.70072	263.977	112.199
A387/A043	148.92	123.592	15.0698	34.444	4.47851	17.7577	2.70072	238.279	97.2307
A060/A430	143.465	123.262	14.289	34.3463	4.47969	18.3798	2.44731	290.096	129.068
A237/A193	165.783	140.15	14.5056	36.271	4.47969	19.2346	2.82959	247.148	102.691
A279/A205	148.176	127.576	13.6414	33.6164	4.48168	17.0117	2.61028	237.249	93.7038
A357/A354	168.859	141.231	15.8517	34.2447	4.48168	17.4428	2.62444	268.394	129.825
A097/A284	155.84	134.311	14.9044	35.1478	4.48168	18.8963	2.64333	263.934	114.708
A306/A121	155.382	130.053	15.5008	31.7969	4.48168	17.0858	2.66222	275.88	115.013
A103/A166	155.802	133.308	15.7464	34.0091	4.48168	19.4564	2.72832	279.297	126.223
A014/A370	155.241	130.696	15.3254	33.1844	4.48168	16.5272	2.73305	269.059	110.482
A115/A410	146.163	119.139	14.536	30.7891	4.48168	17.7229	2.73777	257.569	107.014
A298/A420	186.601	157.838	15.7464	34.6373	4.48168	20.332	2.74249	302.891	122.535
A064/A225	163.969	115.29	15.1149	34.4017	4.48168	18.9185	2.78499	300.374	126.186
A392/A194	140.12	115.662	15.6345	30.1177	4.48262	16.3026	2.65038	255.793	114.927
A013/A225	143.308	122.791	15.15	33.3022	4.48334	17.4206	2.65277	251.152	102.081
A153/A319	163.179	134.75	15.4307	37.5432	4.48665	18.9274	2.6811	279.65	115.66
A027/A097	170.985	146.469	15.1552	37.9736	4.48963	19.5711	2.59066	284.501	115.782
A260/A402	167.472	143.747	14.5056	35.1606	4.48963	18.6436	2.62889	267.859	123.28
A381/A097	175.199	149.159	16.2379	38.4178	4.48963	19.5711	2.74357	295.352	127.066
A006/A200	152.597	127.95	13.4229	35.3827	4.48963	18.7709	2.77224	266.999	107.613
A306/A314	172.246	146.55	15.7464	34.3625	4.49162	17.5317	2.55361	272.333	113.01
A037/A027	198.74	173.144	16.2727	38.2107	4.49162	19.7453	2.57722	290.149	124.929
A008/A439	152.846	131.669	16.9042	37.229	4.49162	16.6027	2.58006	273.076	121.204
A193/A180	161.966	136.096	14.7991	33.5378	4.49162	17.2295	2.77554	265.76	114.854
A156/A057	165.683	136.834	14.9044	34.2054	4.49162	20.252	2.78026	285.792	119.25
A395/A335	181.634	149.228	15.1149	35.7369	4.49162	19.7809	2.82276	282.088	109.457
A325/A296	154.944	147.969	15.0798	35.2656	4.49162	17.5317	3.03052	276.982	124.086
A133/A059	171.884	146.686	15.0611	37.6747	4.4917	18.7232	2.56984	293.409	120.618
A189/A393	136.895	114.951	16.4545	32.7177	4.49294	15.4093	2.82959	251.935	110.128
A325/A428	159.387	130.103	13.7466	34.9515	4.49659	18.1896	2.79443	246.118	105.268
A173/A026	158.945	134.23	15.5359	37.5039	4.49659	19.0563	2.82276	264.808	106.77
A057/A283	157.594	129.022	14.2729	34.441	4.49659	18.6163	2.90775	264.938	103.241
A393/A074	162.434	136.635	16.1674	32.1242	4.49659	15.6738	2.92192	250.331	94.583
A407/A150	173.903	123.404	15.48	35.3086	4.49956	19.8803	2.77224	267.794	105.94
A107/A022	183.386	158.393	13.1151	40.0956	4.49991	18.7185	2.64176	275.046	125.503
A025/A156	172.732	148.562	16.9042	36.3651	4.50156	18.1496	2.5064	308.473	126.272
A259/A398	165.157	143.759	14.5886	37.9359	4.50156	17.3717	2.57722	260.569	105.561
A405/A141	168.261	142.391	14.3781	36.051	4.50156	18.2963	2.57722	273.115	113.499
A032/A306	159.874	137.832	15.4307	32.7525	4.50156	18.4829	2.615	287.566	128.861
A247/A423	166.771	143.42	15.2202	36.5615	4.50156	18.5674	2.62916	273.859	107.955
A012/A280	164.025	137.635	14.9044	35.2656	4.50654	18.9941	2.64333	259.552	93.7282
A439/A030	166.966	134.174	13.3256	36.9934	4.50654	18.2607	2.66694	273.285	126.797
A010/A436	177.674	143.464	13.2203	36.4437	4.50654	18.8208	2.70471	293.826	128.079
A062/A154	145.217	121.068	15.6412	34.9515	4.50654	17.9807	2.84637	268.264	115.77
A097/A384	150.418	125.444	14.4834	34.1661	4.50654	17.8962	2.84637	260.06	100.457
A170/A045	163.481	138.832	15.8048	30.7189	4.5095	17.5523	2.57155	274.667	121.082
A013/A247	159.472	131.911	15.1552	34.1982	4.5095	17.5796	2.77224	253.735	103.4
A183/A073	150.979	130.264	15.3718	31.4592	4.5095	19.1346	2.93471	230.611	84.6062
A027/A173	172.912	150.961	15.7991	36.1688	4.51151	17.1984	2.59139	279.232	122.84
A397/A032	169.761	145.134	14.4834	36.3259	4.51151	18.1807	2.65277	276.624	124.843
A117/A305	163.006	137.237	15.2202	33.7734	4.51151	18.923	2.78026	256.369	113.755
A082/A387	159.786	133.477	14.6939	36.7971	4.51151	18.3896	2.84637	278.045	123.475
A011/A391	174.435	147.409	14.0624	36.9542	4.51648	18.0429	2.5725	271.655	120.789
A060/A169	189.684	147.998	16.2025	35.5667	4.51648	18.9259	2.66851	283.432	112.009
A428/A242	141.641	117.933	14.1676	33.42	4.51648	16.1983	2.69527	211.921	91.0051
A114/A023	141.262	117.353	14.2729	33.2237	4.51648	17.997	2.70157	253.774	108.736
A298/A177	164.642	135.193	14.5056	33.4579	4.51944	18.8163	3.01117	282.845	118.371
A073/A391	159.985	137.997	15.1149	34.8337	4.52145	17.6651	2.74249	259.056	113.584
A223/A062	170.296	147.329	16.1674	36.4437	4.52145	18.9408	2.74721	291.166	127.615
A041/A397	163.783	131.656	14.1676	37.072	4.52145	19.1986	2.7661	284.814	123.366
A150/A248	153.415	130.138	15.7815	36.0772	4.52145	18.0073	2.81332	230.976	106.251
A170/A044	166.978	142.553	15.0097	35.9725	4.52145	18.2874	2.94553	285.688	134.759
A156/A016	124.327	106.691	16.7035	31.9402	4.5224	15.0291	2.76465	272.653	122.567
A232/A242	146.313	127.037	14.9932	33.0033	4.5224	15.7581	2.8694	242.208	105.494
A040/A436	169.689	146.164	15.7464	34.5195	4.52642	17.9407	2.615	277.693	103.449
A040/A429	178.381	151.072	16.0622	36.2473	4.52642	18.7363	2.68583	282.767	118.42
A156/A047	154.371	127.115	13.9571	36.6793	4.52642	19.2786	2.71416	283.21	128.36
A322/A298	156.851	130.138	15.8517	30.6713	4.52642	19.3052	2.72832	272.163	105.488
A428/A337	167.261	141.508	14.0624	36.3651	4.52642	19.7142	2.83693	254.374	100.322
A397/A170	160.302	134.804	14.1676	35.619	4.52642	17.2339	2.88887	275.633	122.914
A223/A123	155.915	128.063	15.6412	33.263	4.52642	17.2028	2.9172	285.884	124.416
A101/A389	179.831	155.059	15.2623	37.1741	4.52742	18.7772	2.55645	267.403	114.549
A179/A153	150.149	125.105	12.9898	33.532	4.52938	16.6824	2.6703	269.411	116.271
A331/A190	152.248	127.231	16.2727	28.0874	4.53139	15.0159	2.3128	247.083	121.546
A302/A356	160.124	136.879	16.3779	38.4071	4.53139	19.1852	2.64333	268.159	120.02
A031/A242	149.122	129.57	15.2202	33.852	4.53139	16.5983	2.69055	263.503	120.667
A302/A038	191.966	165.903	15.0097	36.3651	4.53139	19.6475	2.70944	297.987	129.96
A193/A191	187.576	156.015	15.9569	36.2866	4.53139	18.4696	2.7236	291.153	123.903
A246/A278	170.824	143.871	13.2203	36.8756	4.53139	19.243	2.77082	252.274	99.5409
A006/A304	163.167	137.352	14.9044	33.7342	4.53139	18.4874	2.78499	254.987	106.55
A010/A397	165.95	132.534	13.1151	39.3495	4.53139	19.3275	2.84165	282.362	134.38
A376/A354	171.352	142.617	15.8483	36.8002	4.53235	17.7079	2.60277	288.039	132.468
A003/A439	150.723	129.707	15.7464	33.0273	4.53637	15.8916	2.56306	265.394	120.337
A187/A090	150.695	130.077	15.0097	36.2866	4.53637	17.6784	2.58195	243.17	104.914
A014/A027	162.711	142.813	15.9043	36.1295	4.53637	17.8029	2.60083	273.402	108.809
A113/A316	171.035	145.885	15.0097	37.3076	4.53637	18.1496	2.61028	285.988	120.508
A314/A048	171.186	141.385	16.6937	35.1871	4.53637	17.6029	2.63389	275.046	113.841
A420/A380	165.89	141.487	15.9569	34.7944	4.53637	17.9718	2.71416	280.615	112.4
A379/A284	165.821	132.466	14.7991	34.4017	4.53637	17.5806	2.71888	288.583	123.646
A117/A328	159.956	134.913	14.6939	34.1661	4.53637	17.3139	2.72832	282.102	130.033
A279/A117	162.572	134.185	13.6414	37.3468	4.53637	18.683	2.74249	238.306	100.335
A119/A370	159.138	132.63	14.1676	31.8493	4.53637	17.0472	2.80387	279.337	113.486
A150/A198	174.868	138.139	13.4229	38.3438	4.53932	20.4441	3.03028	271.107	119.079
A311/A375	157.579	129.477	15.4307	33.7342	4.54134	16.3538	2.65277	269.268	116.991
A370/A345	177.041	145.078	15.1149	36.7971	4.54134	18.9541	2.70944	288.362	119.067
A237/A151	137.833	114.408	14.4834	32.6347	4.54134	16.3894	2.75665	228.99	96.14
A362/A306	168.626	141.357	13.8519	32.8703	4.54134	19.0208	2.77082	273.389	116.271
A060/A306	166.139	141.022	16.5885	34.9515	4.54134	18.9585	2.77554	294.792	120.068
A071/A429	171.491	140.663	15.5359	36.3259	4.54134	18.4741	2.79915	272.424	110.043
A006/A021	180.972	154.782	15.3718	37.0853	4.54925	20.0985	2.62889	279.545	124.294
A003/A393	160.824	136.902	15.8048	36.345	4.54925	17.7524	2.68623	265.564	107.222
A410/A311	166.164	136.611	14.0725	36.345	4.54925	19.0255	2.68623	275.411	113.413
A271/A406	125.257	92.9093	16.0622	35.2499	4.54929	16.5485	2.80765	258.065	123.353
A097/A177	159.844	135.062	14.0624	34.3232	4.55128	18.2429	2.56778	277.745	110.031
A097/A007	155.157	132.095	14.3781	37.8573	4.55128	18.7274	2.6811	270.024	106.892
A048/A106	189.693	161.479	16.2727	37.8573	4.55128	20.1187	2.79443	262.616	114.732
A183/A270	176.878	151.509	15.0097	35.5798	4.55128	17.7895	2.97386	254.361	105.134
A280/A156	191.951	159.658	14.6237	34.6243	4.5546	20.5557	2.68897	281.749	106.66
A037/A435	190.133	161.356	15.5359	38.4856	4.55625	20.4076	2.60556	284.671	121.277
A294/A377	121.363	103.191	14.1676	29.4932	4.55625	15.1582	2.68583	239.806	104.56
A387/A393	150.979	126.501	14.5886	33.9698	4.55625	17.2517	2.75665	265.186	120.85
A235/A406	177.696	152.341	17.1041	33.9021	4.55919	16.643	2.70534	282.897	118.09
A098/A294	136.628	112.601	15.5883	33.2359	4.55919	17.616	2.83914	254.908	101.947
A012/A056	160.535	127.185	15.8048	35.9008	4.55919	19.4802	2.86781	263.516	109.97
A309/A280	174.579	146.911	14.2729	36.4987	4.56023	18.5896	2.68205	260.478	100.151
A150/A264	153.314	127.071	18.7988	35.0693	4.56123	17.3851	2.86054	258.965	112.571
A211/A088	143.081	121.7	16.9358	34.3153	4.56421	17.1984	3.03997	264.534	122.987
A017/A435	182.869	151.07	14.6939	36.1688	4.5662	17.7051	2.2042	281.71	119.849
A098/A151	156.431	132.399	15.9569	33.6164	4.5662	16.256	2.62916	265.486	116.625
A098/A425	145.82	123.123	13.2063	30.2747	4.56913	16.843	2.53332	249.405	88.2209
A014/A102	165.36	135.551	17.1041	32.0514	4.56913	18.007	2.85826	275.88	119.397
A257/A392	146.663	122.836	14.8167	30.0037	4.57117	16.9732	2.79286	262.76	119.153
A047/A387	151	124.569	13.9571	37.3076	4.57117	18.4207	2.97386	273.363	125.344
A211/A289	176.48	151.509	14.3518	35.4333	4.57213	18.9903	2.56468	252.192	106.43
A408/A257	154.047	127.463	13.069	32.8515	4.57213	16.935	2.79322	274.535	125.997
A180/A351	168.695	115.842	16.5885	34.6373	4.57614	17.1673	2.70471	268.081	108.003
A198/A189	160.714	131.722	13.6414	35.5405	4.57614	17.3273	2.74249	275.489	125.808
A037/A012	164.148	137.558	16.3253	37.3861	4.57614	18.7096	2.78184	268.942	109.005
A296/A420	186.013	158.604	16.0214	36.197	4.57907	18.8072	2.80091	290.683	119.287
A397/A408	162.516	135.603	14.0725	35.3827	4.57907	18.9073	2.86781	268.759	109.847
A186/A240	175.966	150.251	15.4307	34.2447	4.58111	16.6428	2.54889	271.694	116.771
A146/A316	176.969	149.153	15.4307	36.9149	4.58111	18.0118	2.60556	275.998	107.82
A304/A189	161.723	135.976	15.1149	35.7761	4.58111	17.0428	2.63861	237.08	99.0647
A328/A186	130.598	113	16.4832	29.6895	4.58111	14.2692	2.65277	273.754	127.212
A145/A247	175.142	140.083	16.2727	35.3834	4.58111	18.5896	2.78499	285.362	116.735
A193/A217	165.865	140.928	16.2727	33.7734	4.58111	17.1673	2.86998	278.841	121.461
A304/A405	165.857	137.12	16.0621	37.4076	4.58208	17.6377	2.51707	240.243	94.6581
A262/A090	150.81	128.624	14.9932	33.7627	4.58208	17.7343	2.83131	234.924	95.9833
A046/A425	157.581	134.548	15.7815	31.8886	4.58277	17.3658	2.82591	255.926	100.335
A269/A428	151.975	126.904	12.7993	33.3022	4.58608	17.305	2.70471	233.663	98.3564
A020/A014	164.189	140.062	16.6937	35.7892	4.58774	19.1437	2.79128	299.66	122.779
A150/A325	143.362	116.036	15.5008	33.0928	4.58774	17.9644	2.96442	245.192	111.594
A073/A422	156.697	133.106	14.289	36.345	4.589	19.5529	2.73402	248.942	102.661
A041/A008	167.198	142.007	14.3324	31.9922	4.589	18.1871	2.83341	271.863	116.723
A316/A071	167.315	141.999	16.8875	34.4203	4.589	17.7888	2.87737	297.439	123.085
A193/A244	176.265	151.792	15.2202	37.8573	4.59106	18.394	2.73777	288.531	121.021
A036/A156	170.664	142.66	16.2727	34.7944	4.59106	18.8563	2.85109	291.935	127.176
A166/A023	170.61	145.296	16.3779	34.3232	4.59106	18.5718	2.86054	296.122	139.289
A429/A087	163.94	135.983	13.3256	38.8783	4.59106	20.4831	2.88887	279.989	125.612
A012/A047	142.656	127.862	16.4832	30.4749	4.59437	16.5894	3.29495	248.7	110.324
A169/A150	183.438	150.721	17.1147	37.8966	4.59603	19.7986	2.7661	287.292	110.202
A117/A335	173.576	145.358	14.2729	33.6164	4.59603	17.914	2.81332	290.136	121.888
A241/A432	144.987	123.584	15.3718	35.3086	4.59894	18.6526	2.7149	260.804	109.396
A133/A020	173.837	147.094	17.3954	32.8834	4.59934	18.4444	2.82433	291.453	116.784
A395/A408	185.85	155.158	14.4834	37.3468	4.601	18.603	2.41668	273.885	110.592
A260/A306	177.966	151.586	15.7464	36.0117	4.601	18.1273	2.6575	272.75	124.953
A168/A279	155.651	132.966	15.3254	35.3834	4.601	17.3851	2.75665	245.388	108.272
A412/A403	157.63	131.054	16.3779	34.2839	4.601	18.394	2.79443	293.97	129.874
A246/A279	177.368	148.471	13.4308	37.3861	4.601	19.4341	2.80387	246.392	97.2818
A008/A174	152.343	127.498	16.799	34.1269	4.601	17.1939	2.8747	261.795	108.468
A403/A284	156.679	132.974	15.0097	35.8154	4.601	17.3273	3.36105	272.385	123.646
A083/A253	153.974	125.659	14.7794	32.244	4.60197	17.339	2.9932	249.185	100.407
A097/A262	165.125	130.841	15.8517	32.098	4.60431	18.1066	2.80387	255.339	94.6563
A298/A393	178.406	150.11	15.136	36.3809	4.60498	18.843	2.69433	292.053	126.247
A306/A043	142.603	115.464	14.7943	32.693	4.60557	18.3889	2.65756	259.278	100.957
A142/A203	143.06	118.328	17.0095	32.0064	4.60597	17.2473	2.71888	281.127	120.881
A092/A398	168.802	146.608	15.4307	35.6976	4.60597	16.8117	2.73777	257.282	106.99
A279/A179	155.742	133.541	13.9571	33.6556	4.60597	17.0028	2.8322	245.818	98.4907
A022/A037	197.235	165.563	15.207	42.2676	4.60794	20.8699	2.81608	276.745	126.933
A020/A016	148.389	124.531	17.1041	33.0878	4.60888	18.1161	2.66712	281.449	123.378
A334/A166	184.328	158.272	16.671	35.7528	4.60888	18.4253	2.66712	315.137	156.263
A272/A097	185.894	159.732	15.1552	38.936	4.60888	21.408	2.7149	304.025	125.698
A146/A283	171.131	143.059	14.6237	35.8808	4.60928	19.5956	2.8086	263.138	110.373
A017/A427	179.847	154.569	15.8517	39.8993	4.61094	17.6562	2.53945	276.585	124.049
A065/A017	175.142	149.784	15.4307	34.873	4.61094	17.4339	2.66222	284.853	129.868
A010/A189	175.845	147.224	15.7464	38.25	4.61094	18.1762	2.73305	287.097	129.239
A045/A106	162.928	139.544	14.3781	34.7159	4.61094	18.1851	2.73305	279.545	120.789
A012/A026	161.544	137.111	15.4307	35.5798	4.61094	18.9541	2.7661	266.503	110.653
A177/A043	161.337	134.62	13.7466	32.5169	4.61094	17.8695	2.80387	250.82	98.2892
A011/A070	160.509	137.331	17.22	34.6373	4.61094	17.5717	2.86526	266.529	113.694
A013/A073	129.157	107.386	15.7464	30.3178	4.61094	16.256	2.90303	246.705	98.4419
A071/A078	161.893	136.705	15.6412	35.6583	4.61094	17.7629	2.93609	275.815	110.214
A033/A064	185.559	152.78	15.5359	34.3232	4.61094	20.3542	2.93609	300.517	127.127
A260/A147	143.729	120.66	16.8516	34.7551	4.61094	17.5628	3.0258	264.234	123.463
A088/A168	134.405	114.596	16.6411	34.3625	4.61094	16.2694	3.06358	264.834	120.068
A296/A121	155.17	127.909	14.3781	32.0456	4.61094	16.5539	3.0683	262.982	112.18
A038/A225	197.376	168.735	15.207	33.7627	4.61192	19.7632	2.62181	265.451	114.225
A371/A268	146.811	123.027	13.3256	32.4383	4.61591	18.2162	2.48279	251.596	108.431
A026/A021	174.894	151.227	16.1674	34.9515	4.61591	17.1095	2.61028	273.833	111.994
A237/A177	145.751	123.05	13.5361	31.8493	4.61591	16.3672	2.78499	242.688	89.6984
A081/A216	164.579	137.582	16.8516	36.4829	4.61591	17.4073	2.82276	241.266	103.986
A289/A166	174.988	144.812	14.6413	35.1871	4.61591	20.3676	2.9172	277.602	127.725
A141/A079	185.589	151.136	13.6414	36.4437	4.62089	20.6743	2.82748	292.601	117.113
A065/A006	161.019	135.431	14.5886	28.9827	4.62089	16.2516	2.8322	288.44	118.994
A055/A173	178.995	148.47	14.7991	36.6793	4.62089	18.9097	2.95497	277.093	117.565
A008/A027	164.15	136.639	13.9242	33.0033	4.62186	17.7167	2.44088	250.883	114.303
A147/A296	138.796	129.496	14.5886	28.0795	4.62254	17.1095	3.27291	277.015	128.824
A038/A243	196.507	167.205	15.8517	34.1661	4.62586	18.0829	2.24669	289.275	116.588
A133/A282	152.626	129.13	16.6937	35.3442	4.62586	18.1362	2.56778	262.238	109.881
A278/A033	176.35	148.858	16.3779	33.9698	4.62586	19.4919	2.73305	252.052	106.392
A283/A356	151.635	128.38	15.5359	37.5825	4.62586	18.2607	2.78499	269.411	106.892
A183/A081	159.076	134.458	14.6588	34.4672	4.62751	17.0872	2.71731	234.55	92.1041
A003/A187	143.292	107.633	14.7221	35.2346	4.62876	17.7706	2.67667	263.829	113.071
A150/A082	173.878	141.932	16.0214	35.0125	4.62876	19.1983	3.03028	265.694	110.116
A311/A426	166.092	135.157	14.9044	33.8912	4.63083	17.2073	2.73305	257.686	100.591
A159/A041	163.818	139.7	14.7991	35.1871	4.63083	17.6651	2.79443	293.722	133.428
A036/A260	145.434	122.7	15.4307	29.0613	4.63083	15.6738	2.82276	263.19	116.93
A087/A258	138.903	117.976	14.5886	30.3964	4.63083	16.4072	2.96914	262.065	121.69
A164/A177	125.204	106.436	14.9044	33.0535	4.63083	17.3213	3.00377	254.504	105.903
A358/A271	122.902	105.525	14.7794	37.7114	4.63181	16.6364	2.73609	291.804	152.191
A056/A078	177.793	146.019	14.8665	35.9255	4.63207	18.9861	2.91241	267.429	107.881
A012/A017	172.648	148.558	15.7464	38.4856	4.6358	17.7851	2.62444	266.816	111.288
A328/A091	138.261	116.765	16.1674	30.8283	4.6358	15.8916	2.69527	276.767	126.028
A143/A242	131.329	108.182	17.3252	32.831	4.6358	15.7671	2.85109	237.197	102.728
A008/A211	151.858	126.961	17.5372	33.532	4.63869	17.4796	2.86781	255.104	101.067
A211/A057	158.116	128.547	16.671	34.4203	4.63869	19.1437	3.25009	261.586	106.306
A402/A403	180.758	152.455	15.4307	37.9751	4.64077	18.8341	2.68583	274.472	115.306
A303/A375	171.815	138.78	16.6937	32.6739	4.64077	17.7895	2.72832	270.142	118.591
A002/A017	150.078	124.284	16.3779	32.6347	4.64077	16.136	2.79443	261.377	109.689
A047/A067	161.333	131.196	14.4834	35.6583	4.64077	18.643	2.86998	286.601	130.155
A164/A121	146.707	123.069	15.6938	34.8337	4.64077	17.2428	2.86998	263.712	114.048
A403/A288	147.707	127.333	15.1149	34.9515	4.64077	17.1095	2.86998	281.384	140.242
A098/A358	174.34	152.198	16.2884	37.256	4.64086	18.1959	2.75615	272.294	108.028
A020/A015	160.105	134.107	16.1674	34.6897	4.64574	17.225	2.65907	284.377	116.768
A183/A046	166.703	143.979	14.4834	34.873	4.64574	18.6207	2.8322	255.117	101.287
A010/A384	175.749	140.65	13.7466	36.3259	4.64574	17.6873	3.00219	289.549	130.045
A292/A057	133.117	113.18	15.0798	27.2287	4.6474	14.6455	2.82119	236.545	81.0771
A021/A186	161.588	139.566	15.8048	32.7917	4.64863	16.061	2.32306	280.197	124.648
A211/A074	137.742	118.991	16.2379	32.5449	4.64863	17.716	2.77543	269.966	109.509
A289/A315	164.271	134.816	15.3718	33.532	4.64863	20.0076	2.87737	260.817	114.561
A044/A014	188.715	163.429	16.2727	38.4071	4.65072	18.723	2.44029	303.556	144.943
A420/A005	173.862	145.142	16.0622	32.0849	4.65072	18.7541	2.83693	285.819	117.443
A397/A262	142.377	118.525	13.3256	31.1817	4.65569	16.425	2.78026	259.538	110.971
A356/A067	171.368	143.523	14.9044	34.3232	4.65569	17.6962	2.78971	252.13	99.0525
A021/A358	195.57	168.817	16.2727	35.8154	4.66066	17.7362	2.6811	288.049	127.237
A427/A020	148.06	124.851	15.9569	36.2081	4.66066	15.2071	2.79915	257.073	105.879
A150/A153	161.698	115.029	16.0622	36.0117	4.66066	18.3051	2.84165	263.751	112.619
A381/A335	179.771	152.934	16.2379	37.4554	4.66851	19.3983	2.61933	293.761	131.401
A065/A097	150.429	121.458	13.6394	36.9372	4.66851	20.8078	2.62889	284.449	121.241
A117/A196	157.047	131.113	14.5056	35.1606	4.66851	18.9891	2.82003	270.833	124.684
A057/A020	180.332	152.656	15.8048	37.3814	4.66851	21.2534	2.94427	288.583	114.708
A279/A337	185.919	150.894	12.7732	35.4567	4.66851	21.1898	3.06851	260.256	105.561
A246/A020	174.504	146.234	15.5883	34.9385	4.66851	18.1616	3.14497	270.259	112.241
A025/A211	160.714	136.41	18.2725	37.3468	4.6706	17.8518	2.24197	260.178	120.313
A439/A065	159.337	138.557	15.1851	35.3573	4.6706	16.9139	2.70471	272.737	130.961
A257/A356	156.201	132.659	12.6414	34.0664	4.67159	16.7945	2.7009	253.747	108.768
A173/A133	168.28	146.175	17.4305	35.6976	4.67557	17.2873	2.25614	287.423	120.252
A013/A240	143.339	123.814	15.2202	33.5771	4.67557	16.6694	2.77554	259.108	100.261
A010/A425	165.742	134.214	15.6412	33.8127	4.67557	17.3628	2.8086	291.309	118.31
A423/A268	153.214	128.772	14.9044	33.1844	4.67557	17.6117	2.85581	221.22	95.218
A311/A287	157.657	124.992	14.4483	33.1451	4.67557	16.8976	2.9471	239.519	100.396
A038/A240	174.872	150.701	16.7793	34.7904	4.67845	17.8069	2.69579	285.988	112.29
A306/A287	168.609	139.668	14.9203	34.3463	4.67845	17.7888	2.82003	271.994	116.332
A398/A087	162.365	138.081	15.0097	36.9542	4.68055	17.2117	2.69055	302.187	131.205
A180/A216	163.632	139.216	15.1149	35.9725	4.68055	16.6383	2.73777	261.873	114.976
A180/A217	156.94	132.142	15.8517	35.1871	4.68055	17.025	2.77554	260.491	106.929
A402/A398	183.104	161.327	16.9042	35.619	4.68055	17.2784	2.8086	289.679	122.755
A152/A282	154.038	121.594	15.5359	32.5299	4.6822	17.0709	2.86368	258.352	112.253
A187/A258	155.975	132.768	15.9569	32.3205	4.68552	17.3362	2.77082	256.487	117.48
A412/A427	135.246	118.28	17.3252	33.42	4.68552	15.7716	2.89359	268.394	123.402
A225/A393	173.403	144.295	16.2379	34.2722	4.68838	19.0619	2.61933	290.409	118.86
A115/A075	200.285	159.289	14.9044	37.3468	4.69049	20.2076	2.64333	268.498	110.214
A006/A017	173.743	146.516	16.3779	35.8939	4.69049	19.203	2.77554	267.39	110.141
A439/A072	171.202	145.523	17.5357	35.3442	4.69049	17.1984	2.8086	270.259	122.902
A189/A335	177.936	154.467	15.4307	35.1086	4.69049	16.7494	2.85109	282.519	121.656
A423/A262	153.057	128.627	14.7991	33.1451	4.69049	17.5051	2.87942	242.284	104.743
A375/A020	186.818	156.673	16.9042	33.4986	4.69546	17.4073	2.71888	302.917	127.64
A013/A010	154.535	129.625	15.0097	34.7944	4.69546	17.4651	2.88887	268.172	117.309
A278/A166	172.743	143.574	14.5886	34.5195	4.69546	19.8564	2.9172	259.239	113.096
A097/A268	172.2	137.281	15.1149	34.7159	4.69546	19.6164	2.93609	247.187	100.872
A005/A429	160.432	130.009	14.8342	33.276	4.69712	19.7201	3.05413	289.262	130.973
A011/A362	183.347	155.947	14.7221	34.2722	4.69832	19.1346	2.80091	297.348	128.812
A410/A065	189.29	159.602	13.9571	37.1505	4.70043	19.3497	2.34113	285.284	125.368
A044/A407	185.46	152.61	16.1674	37.2683	4.70043	19.1363	2.80387	292.014	117.773
A036/A243	166.915	135.976	16.4832	32.7132	4.70043	18.0829	2.81804	256.565	95.8653
A146/A262	163.189	132.658	15.0097	35.8939	4.70043	18.2696	2.86054	244.41	103.986
A306/A316	184.171	153.118	16.2727	35.8939	4.7054	17.8873	2.73777	294.779	130.863
A180/A244	167.12	141.87	13.7466	37.3468	4.7054	17.3628	2.78971	277.654	120.447
A391/A397	151.607	124.903	14.4834	33.4593	4.7054	16.9761	2.79443	244.814	104.914
A280/A164	167.702	138.122	14.115	35.3834	4.7054	19.852	2.96442	266.294	109.151
A319/A183	166.516	142.312	14.1676	33.5378	4.71038	16.7405	2.7661	279.754	107.869
A159/A002	126.282	102.102	14.4834	24.3098	4.71038	15.2159	3.07302	267.794	105.842
A187/A278	169.132	146.077	14.5886	36.3651	4.71535	17.6784	2.71888	239.532	102.313
A007/A393	170.49	138.636	13.856	39.3801	4.7182	20.2167	2.8487	282.128	123.182
A166/A041	180.922	154.725	16.2727	33.6164	4.72032	17.5762	2.73777	314.407	151.476
A425/A091	138.937	116	15.6412	29.611	4.72032	14.6337	2.8322	248.609	99.5898
A270/A180	168.264	139.69	14.9044	34.4803	4.72032	17.3273	2.89831	254.713	110.629
A038/A247	196.13	166.917	17.22	38.9568	4.72032	19.1941	2.9172	296.657	127.713
A065/A436	187.867	161.421	13.2828	36.3445	4.72132	20.0179	2.89797	273.389	110.133
A183/A017	196.746	166.736	14.2729	36.4829	4.72529	18.0873	2.75665	256.219	105.36
A278/A211	135.047	112.364	16.3253	30.3178	4.72529	17.2161	2.92192	227.402	88.9535
A048/A328	158.314	124.679	17.4305	31.3257	4.72529	16.9924	3.04154	261.456	122.279
A115/A166	180.271	149.591	16.8875	34.1242	4.72813	19.5347	2.8487	283.327	139.534
A013/A196	142.68	120.528	13.6394	33.3839	4.72813	17.6251	2.85826	258.352	111.276
A410/A177	160.868	136.034	14.9387	34.2722	4.72813	17.4978	2.89648	273.676	109.835
A055/A156	190.756	154.402	16.2379	34.1242	4.72813	19.462	3.01117	290.096	126.76
A266/A322	177.475	148.43	15.6412	31.9671	4.73026	19.2386	2.63128	284.645	122.499
A033/A133	183.616	158.793	17.1147	33.6164	4.73026	18.0296	2.77554	285.936	123.878
A007/A017	170.709	140.687	15.8483	36.952	4.73127	18.7004	2.25995	259.476	109.86
A008/A393	158.468	129.536	15.207	33.1552	4.73127	18.5863	2.90749	255.248	112.302
A174/A420	163.028	136.549	17.7462	33.5378	4.73523	18.4607	2.90303	261.26	93.6916
A064/A047	184.025	142.952	15.4307	33.5378	4.73523	19.0919	3.08246	289.731	134.234
A041/A075	166.344	140.438	16.8875	31.2371	4.73807	16.2792	2.54288	281.932	116.686
A008/A075	168.859	130.32	16.0214	31.6072	4.73807	17.8524	2.87737	267.077	109.42
A304/A065	184.089	148.904	13.8519	32.9881	4.74021	17.6473	2.76138	255.391	111.215
A292/A007	154.044	127.288	15.8517	33.1451	4.74021	15.8471	2.79915	252.743	97.7825
A174/A101	162.12	135.34	17.7462	36.5222	4.74021	18.1318	2.80387	264.051	125.576
A045/A103	150.69	127.743	16.0622	33.7996	4.74021	16.9035	2.8448	272.721	109.121
A211/A242	129.022	112.099	17.2485	34.9138	4.74139	17.4068	2.95383	243.444	116.417
A311/A439	163.789	137.627	15.0798	36.0117	4.74518	16.1657	2.64963	271.655	111.459
A027/A018	179.13	147.283	17.3252	35.5405	4.75015	17.9584	2.8322	290.97	123.28
A166/A180	173.466	144.624	16.3779	32.2027	4.75015	17.8029	2.85581	291.72	137.433
A060/A168	152.891	131.818	16.834	34.6504	4.75181	16.9302	2.72203	268.994	123.915
A033/A034	157.748	129.483	16.3779	32.7132	4.75512	18.3096	2.8747	263.347	112.168
A056/A193	181.333	149.823	14.1676	37.2683	4.75512	18.883	3.03997	274.485	117.651
A064/A264	154.566	117.691	16.4545	33.68	4.75795	18.5526	2.88693	280.132	122.633
A405/A067	175.979	147.267	17.3252	35.8939	4.76009	17.2206	2.71416	274.341	115.733
A030/A062	186.425	161.432	15.7289	37.216	4.76506	19.2401	2.95497	291.309	129.618
A147/A204	163.808	134.557	18.6935	33.0666	4.76506	16.5539	2.95497	287.762	136.078
A428/A305	143.374	118.016	15.8517	28.4722	4.76506	16.0338	2.97386	252.026	97.8802
A041/A078	156.456	132.053	17.1041	34.2722	4.76789	16.4429	2.03636	282.506	123.707
A062/A429	155.701	123.548	17.7537	34.5683	4.76789	17.4432	2.93471	293.109	130.692
A395/A315	172.555	144.287	15.0097	33.0273	4.77004	18.1718	2.58667	281.019	115.965
A186/A292	181.192	152.995	15.6412	37.4647	4.77004	18.6963	2.72832	269.737	122.047
A015/A305	187.466	147.416	16.6937	34.9515	4.77004	17.5495	2.85109	277.145	113.377
A179/A044	185.479	156.212	15.2202	37.4254	4.77004	18.3496	2.88887	302.708	137.751
A174/A331	163.661	135.916	16.1148	33.2237	4.77501	17.1939	2.87942	277.015	115.306
A036/A319	157.843	132.077	17.3252	32.5954	4.77501	17.0695	2.95497	260.856	98.1732
A190/A090	161.811	136.507	15.5883	36.419	4.77782	18.4708	2.81047	251.035	105.842
A060/A362	183.07	152.923	14.7221	33.606	4.77782	19.753	2.86781	285.336	127.994
A178/A027	156.362	132.421	15.2728	32.7917	4.77998	16.6116	2.74721	283.68	121.68
A337/A351	192.819	163.539	17.3252	37.0327	4.77998	18.4296	2.77082	297.752	122.902
A142/A173	146.377	124.554	17.641	31.1817	4.77998	15.4293	2.96442	255.848	113.193
A007/A033	174.828	138.947	15.8517	33.7342	4.77998	18.6741	3.03524	274.407	116.307
A335/A430	197.894	171.003	15.8517	38.682	4.78495	18.6163	2.75193	293.631	131.022
A186/A438	204.338	174.849	15.8517	37.1898	4.78495	19.3941	2.77554	252.561	108.382
A015/A081	165.736	131.183	16.799	32.4776	4.78495	16.7805	2.8747	276.611	128.507
A257/A315	159.562	130.913	14.5056	32.7917	4.78776	18.4526	3.01117	262.538	114.121
A150/A047	162.949	134.434	15.8341	34.1399	4.78827	17.8355	3.01321	263.321	116.857
A425/A088	191.593	164.411	15.207	37.7114	4.79094	17.4532	2.14568	269.215	116.954
A191/A082	181.715	152.499	15.5359	39.9386	4.79489	19.2386	2.88887	288.192	123.292
A014/A087	174.073	145.277	16.5885	34.7551	4.79489	18.0696	2.94081	265.981	114.793
A143/A243	156.852	124.466	17.3206	29.9786	4.7977	16.4156	2.87737	254.4	114.451
A033/A262	165.04	138.352	16.671	33.2359	4.7977	19.8803	3.12585	270.22	120.716
A316/A083	175.538	147.305	15.9569	36.2473	4.79987	17.6073	2.4639	298.417	131.535
A183/A040	171.853	149.772	14.4834	35.6976	4.79987	17.4251	2.69999	265.068	106.465
A398/A288	148.025	127.575	16.7463	32.7132	4.79987	14.7314	2.69999	284.88	134.82
A013/A075	173.875	147.927	16.1674	33.8912	4.79987	17.8829	2.73777	264.873	107.454
A064/A018	175.456	138.669	15.6412	33.1451	4.79987	17.6073	2.86998	303.517	132.146
A177/A150	153.141	128.637	16.6937	34.2054	4.79987	17.8429	3.00691	267.393	107.811
A262/A395	195.43	155.494	15.4207	33.5349	4.80089	17.5059	2.97415	253.829	100.661
A142/A389	153.764	123.479	17.3252	31.4566	4.80484	16.5939	3.04469	271.172	112.839
A203/A291	169.167	144.444	17.1147	34.8337	4.80981	18.8785	2.70471	284.293	115.941
A017/A429	222.434	154.281	15.9569	40.0171	4.80981	20.5143	2.78499	297.244	134.857
A103/A253	166.875	141.491	17.4305	33.263	4.80981	18.2474	2.8322	276.037	114.647
A187/A262	171.675	143.423	15.4307	35.2656	4.80981	18.0473	2.9172	233.588	97.2574
A017/A425	182.101	154.342	15.3254	36.9149	4.81975	17.0606	2.69055	273.037	105.39
A075/A191	189.162	150.858	18.3778	33.5771	4.81975	17.7184	2.70471	282.18	108.968
A392/A025	177.045	148.143	17.22	35.8547	4.81975	19.1097	2.88887	283.849	121.241
A392/A262	150.574	125.574	16.2727	30.0822	4.81975	17.2206	3.02108	244.498	108.867
A217/A055	184.928	142.721	14.5886	35.8154	4.81975	18.6607	3.0258	274.002	116.552
A292/A315	140.05	109.339	16.5358	25.6057	4.82141	14.5003	3.05885	239.597	92.6048
A065/A027	152.027	126.941	15.0097	31.7708	4.82472	16.3805	2.63389	283.354	126.675
A041/A013	169.733	123.795	15.4833	35.0693	4.82472	17.3806	2.81332	263.66	107.637
A412/A328	152.439	125.937	16.9042	31.6137	4.82472	16.505	3.03052	283.849	124.172
A193/A315	153.075	128.714	15.8517	32.6347	4.82472	16.9895	3.16273	254.439	105.354
A211/A010	160.233	130.911	16.4545	34.1242	4.82751	18.7163	2.93471	277.915	123.305
A430/A062	161.793	117.271	17.3252	35.1478	4.8297	17.6073	2.78026	281.567	127.163
A351/A018	184.101	144.031	17.9568	34.0876	4.8297	17.9407	2.94081	287.162	119.092
A006/A268	162.617	133.119	14.9044	31.4173	4.8297	18.3096	3.08718	252.313	109.2
A183/A280	184.913	153.829	14.0624	34.2839	4.83467	18.3051	2.8322	261.612	102.179
A147/A146	131.565	108.413	16.2376	30.9985	4.83633	16.6265	3.12024	254.895	102.386
A119/A193	175.148	148.692	16.4545	34.1982	4.83745	20.044	2.97294	283.171	120.728
A142/A240	158.094	130.187	17.5372	34.9385	4.84739	17.7888	2.89648	276.399	113.645
A011/A173	162.927	142.725	16.671	34.1982	4.84739	19.0164	3.03984	252.013	110.824
A088/A013	143.305	122.503	15.5359	33.1451	4.84958	16.3761	3.02108	243.184	105.659
A429/A253	163.764	132.494	16.5885	34.1269	4.84958	17.7718	3.14857	282.91	118.151
A337/A345	196.033	163.293	17.9863	38.167	4.85062	19.5612	2.54563	294.259	121.865
A191/A150	201.365	177.229	16.0621	37.2558	4.85062	19.1835	3.04081	275.353	108.924
A217/A047	176.714	140.943	14.9044	36.7971	4.85953	18.0651	3.01636	276.78	114.94
A143/A362	168.17	142.114	16.799	31.1032	4.8645	17.4206	3.07302	299.904	137.006
A062/A067	126.702	104.032	16.4832	27.4905	4.8645	17.2606	3.12968	276.193	114.5
A014/A078	164.422	140.942	17.1041	31.4592	4.86726	17.0976	2.83914	285.506	129.618
A253/A426	180.818	150.567	17.1147	33.1844	4.86947	17.9407	2.90303	269.764	103.791
A038/A331	175.353	148.818	17.641	33.6556	4.86947	16.985	2.94553	272.02	111.423
A269/A062	153.201	127.308	15.7464	33.7342	4.86947	18.0162	2.95969	260.06	104.181
A150/A119	166.282	136.648	17.3252	33.8912	4.86947	17.8784	3.05413	265.616	110.849
A008/A418	147.622	84.3891	14.7794	33.4589	4.87051	19.0078	2.90749	232.141	97.2307
A189/A345	190.042	158.154	17.3252	36.6793	4.87444	17.7895	2.72832	264.325	115.416
A026/A032	165.774	140.78	17.1147	38.0144	4.87941	19.5319	2.77554	278.567	126.15
A168/A278	158.239	133.942	15.7464	34.5195	4.87941	17.265	2.90775	247.879	111.081
A150/A023	160.833	134.355	18.0094	33.2237	4.88439	17.7895	2.95497	256.343	107.808
A309/A291	189.249	165.027	14.652	36.4186	4.88945	16.5502	2.69094	258.639	105.158
A354/A242	173.4	146.532	18.062	34.9122	4.89433	15.4293	2.84637	275.424	136.591
A097/A123	196.586	162.335	16.0622	36.8364	4.89433	19.1497	2.96914	296.435	120.874
A291/A193	185.557	154.785	15.4096	35.9332	4.90885	18.5105	3.0462	262.473	112.155
A041/A062	196.706	161.024	16.9042	34.7159	4.4985	18.723	3.04469	287.084	127.249
A147/A311	137.264	105.089	16.4832	33.6164	4.90924	18.8474	3.0683	265.711	107.979
A183/A010	188.752	150.425	14.5886	34.9515	4.90924	18.0207	3.16746	268.055	115.037
A048/A099	146.088	119.394	15.4307	33.1451	4.30958	18.8296	3.2855	244.227	112.705
A179/A191	187.982	159.721	16.4306	35.462	4.91422	17.674	2.97386	289.627	124.526
A193/A216	163.494	140.927	15.7464	33.6164	4.91422	16.6783	3.27606	274.602	120.655
A272/A101	194.523	162.024	16.7639	35.1216	4.91587	18.9304	2.82276	266.268	115.904
A392/A349	165.724	132.636	17.7537	34.9385	4.92689	18.3889	2.83914	280.589	121.57
A041/A020	172.367	144.087	16.671	36.8632	4.92689	20.3259	2.93471	292.861	116.026
A147/A304	128.669	99.2346	16.2379	27.3136	4.92689	17.2613	3.08762	245.753	99.028
A189/A211	162.598	141.164	19.1145	37.5825	4.9341	17.4028	2.92192	255.978	113.718
A055/A354	187.451	150.138	16.4832	35.9332	4.9341	17.8118	2.98803	268.446	115.697
A062/A039	159.945	135.849	15.8517	33.6949	4.93907	18.4652	3.02108	288.714	128.415
A156/A062	159.516	132.589	17.7462	30.5534	4.94405	17.8251	2.99747	306.373	142.464
A179/A133	188.007	160.914	16.2379	36.4931	4.94677	18.2889	2.89011	286.745	117.614
A306/A045	175.419	148.456	15.8517	34.2682	4.95399	17.914	2.85581	284.11	123.927
A232/A392	166.617	143.813	18.3778	31.653	4.95896	16.7628	2.36946	261.064	111.435
A337/A354	209.027	180.751	17.7462	37.9751	4.95896	18.7985	2.76138	301.678	136.749
A048/A142	145.109	112.725	18.7988	30.0822	4.95896	16.1183	3.15329	261.377	119.189
A142/A428	172.384	139.172	16.4545	31.5332	4.96664	18.4253	3.03028	252.965	108.895
A291/A002	158.337	132.418	16.0214	33.68	4.96664	18.3344	3.24054	249.522	97.8679
A062/A065	153.646	129.849	16.2379	33.0878	4.97658	17.3523	3.09718	277.276	121.009
A237/A211	162.242	136.774	16.9042	31.6922	4.99873	17.5762	3.08718	249.861	104.303
A026/A319	149.657	142.544	16.2202	33.3482	5.00214	16.9897	2.83378	279.793	118.115
A427/A018	158.209	132.65	18.1673	34.9515	5.01365	16.8028	2.9172	254.152	115.611
A062/A008	154.704	127.161	16.9568	27.6869	5.02359	17.5584	3.24773	263.777	126.712
A389/A062	212.998	183.417	18.5883	38.0144	5.02856	20.6432	2.94081	320.863	137.665
A180/A045	166.378	135.811	17.4305	33.263	5.03254	16.1591	3.05791	285.897	128.8
A059/A147	150.034	119.013	15.6412	33.1059	5.04348	18.4518	3.328	261.312	121.143
A142/A393	167.687	136.826	16.6937	32.9095	5.04845	17.8962	3.14857	274.094	121.424
A184/A412	167.774	149.465	17.7725	33.6614	5.04954	16.8413	2.76783	241.676	101.791
A147/A193	164.535	138.767	17.9863	33.0033	5.05949	18.2261	3.25031	265.942	113.602
A062/A090	171.412	149.827	18.4852	33.4843	5.07275	17.8397	3.25348	250.405	104.357
A062/A064	170.191	121.282	17.3252	31.1425	5.08325	19.1852	3.06358	302.767	134.915
A062/A006	173.317	146.632	18.4479	31.653	5.08325	18.4281	3.27606	280.921	121.589
A044/A062	201.923	173.202	17.5357	37.6217	5.0932	19.2075	2.97858	280.654	152.624
A191/A062	186.576	151.866	13.9571	32.5954	4.6013	17.0695	3.1344	304.404	135.113
A174/A211	166.941	142.844	19.1145	33.6949	5.09817	18.1451	3.31856	258.443	112.204
A142/A241	147.204	117.973	19.0093	32.831	4.68743	17.0383	3.13913	243.94	99.4554
A268/A412	174.684	144.347	15.6412	33.4593	4.67588	18.7585	3.38466	259.604	118.872
A011/A253	159.846	132.195	16.799	31.2734	5.1396	17.5199	2.95497	241.795	100.741
A392/A041	183.309	155.595	17.4305	34.9515	4.73057	17.8784	3.20995	282.036	121.009
A062/A315	150.563	121.688	19.7461	27.4905	4.73057	15.336	3.36105	274.146	121.607
A222/A119	166.268	137.427	18.2725	33.6556	5.17771	17.7406	3.14385	271.916	115.623
A152/A055	178.227	134.734	15.2202	36.7971	4.75046	18.8919	3.4366	276.559	114.378
A187/A253	174.008	147.038	18.2725	31.7708	4.77692	16.1849	3.14385	254.595	103.656
A142/A426	161.837	132.084	18.062	30.8676	5.21252	16.6872	3.0683	249.457	103.107
A439/A147	140.584	114.068	17.9041	29.9644	4.80675	15.5938	3.32328	254.452	112.632
A395/A217	182.501	151.664	16.9042	36.7971	4.6576	18.8163	4.00795	281.306	134.328
A047/A334	158.497	131.991	13.4229	34.6424	4.45903	18.1798	2.65756	268.916	116.723
A147/A179	155.872	130.43	17.0095	32.2027	4.45903	18.1451	3.25245	271.981	115.33
A184/A291	202.135	164.363	17.22	35.619	4.45903	17.8029	3.20995	262.356	112.827
A147/A247	167.976	139.416	17.7813	30.933	4.83663	17.8844	3.2918	278.254	122.816
A142/A166	174.057	140.927	19.1145	33.9305	4.81172	18.1051	3.43188	284.566	124.135
A026/A392	171.796	142.132	20.1671	31.3781	4.83	17.0784	3.46493	280.836	122.523
A439/A150	177.38	142.673	19.3251	31.4959	4.45903	16.7272	3.5216	254.178	110.507
A296/A091	120.155	101.073	14.3781	32.4776	4.22009	15.9894	2.62444	251.231	112.009
A225/A357	165.463	136.717	14.5886	34.0091	4.34935	15.7004	2.47334	266.699	105.488
A392/A099	127.018	107.058	16.2727	28.7432	4.54822	14.0869	2.96442	257.282	117.284
A044/A102	185.155	157.428	15.6412	40.7632	4.68055	19.4519	2.63389	292.418	131.254
A038/A258	166.082	139.91	15.1149	31.2053	4.64765	15.087	2.74721	266.881	123.952
A026/A168	156.569	135.567	15.2202	36.0903	4.90924	17.2784	2.75193	276.806	135.772
A090/A370	140.128	118.107	13.9571	24.8203	4.40901	13.3446	2.80387	254.178	103.29
A156/A015	135.996	113.785	15.9569	22.959	4.43884	12.629	2.88887	294.818	131.315
