# Supplementary material for: SPDC‐HG: An accelerator of genomic hybrid breeding in maize
Source: Plant Biotechnol J. 2025 Feb 27;23(5):1847–61. doi: 10.1111/pbi.70011 (PMC12018846; doi:10.1111/pbi.70011)
Supplement: Supplementary file 13 — Table S5 Predicted EW values of the potential hybrids crossed amongst the 266 inbred lines using three methods. [file PBI-23-1847-s008.xlsx]

## Sheet: Supplementary table S5
Table S5 Predicted EW values of potential hybrids crossed among the 266 inbred lines using three methods
Crosses	EW_BayesB	EW_GBLUP	EW_LASSO
A002/A003	132.619	132.993	135.981
A002/A005	128.237	128.961	130.495
A002/A006	142.375	143.02	144.222
A002/A007	136.888	137.739	139.041
A002/A008	133.304	133.899	135.915
A002/A010	142.694	143.103	144.673
A002/A011	142.368	142.983	144.701
A002/A012	134.654	135.364	137.21
A002/A013	134.984	135.68	136.469
A002/A014	147.128	147.126	147.574
A002/A015	139.371	139.897	140.749
A002/A016	128.718	128.601	132.777
A002/A017	158.007	158.528	160.4
A002/A018	148.438	148.317	150.036
A002/A020	145.414	146.032	146.824
A002/A021	148.985	149.602	151.358
A002/A022	144.064	144.912	146.434
A002/A023	140.565	141.273	140.613
A002/A025	142.701	143.214	145.302
A002/A026	152.547	152.835	155.423
A002/A027	151.62	152.244	152.582
A002/A029	129.65	130.332	131.962
A002/A030	137.571	137.608	140.993
A002/A031	142.076	142.716	144.126
A002/A032	136.65	137.102	138.271
A002/A033	152.624	153.318	156.407
A002/A034	135.613	136.437	136.463
A002/A035	140.678	141.227	144.392
A002/A036	135.676	135.617	136.863
A002/A037	158.001	158.913	162.96
A002/A038	157.566	158.07	159.006
A002/A039	144.312	144.772	145.203
A002/A040	144.191	144.728	146.843
A002/A041	148.173	148.601	151.643
A002/A043	131.449	131.951	133.603
A002/A044	158.486	159.365	162.282
A002/A045	148.091	148.913	151.75
A002/A046	135.495	136.315	137.686
A002/A047	139.774	140.046	141.654
A002/A048	145.912	146.753	146.379
A002/A049	139.286	139.227	141.664
A002/A054	131.841	132.286	134.28
A002/A055	155.555	156.817	158.414
A002/A056	148.029	148.183	149.51
A002/A057	143.194	144.099	147.364
A002/A059	141.229	141.779	142.98
A002/A060	142.394	143.036	144.777
A002/A062	150.427	150.81	152.356
A002/A064	146.648	147.045	147.701
A002/A065	143.518	144.194	145.971
A002/A067	137.134	138.137	139.247
A002/A070	138.936	139.602	140.973
A002/A071	133.863	134.128	136.634
A002/A072	134.34	134.979	137.405
A002/A073	130.234	130.615	133.232
A002/A074	129.395	130.549	131.102
A002/A075	156.753	157.461	157.618
A002/A078	150.962	151.988	151.809
A002/A079	151.403	151.608	153.373
A002/A081	139.899	140.228	140.682
A002/A082	142.022	142.347	145.958
A002/A083	130.848	131.674	134.079
A002/A084	124.718	125.398	126.047
A002/A087	128.278	128.718	131.539
A002/A088	131.013	131.391	134.439
A002/A090	134.627	135.218	136.791
A002/A091	116.261	116.705	117.394
A002/A092	129.673	129.984	131.372
A002/A093	115.383	114.585	113.161
A002/A094	133.111	133.774	134.063
A002/A096	127.137	128.533	132.397
A002/A097	146.551	147.17	148.144
A002/A098	131.232	131.6	134.614
A002/A099	129.151	129.78	131.236
A002/A101	139.371	139.529	142.14
A002/A102	136.41	137.532	139.054
A002/A103	126.556	127.006	128.347
A002/A104	145.022	145.801	148.701
A002/A105	125.47	126.052	128.773
A002/A106	141.331	141.466	143.934
A002/A107	138.124	139.28	139.035
A002/A108	130.782	131.371	133.323
A002/A113	142.994	142.506	145.979
A002/A114	134.964	134.905	136.048
A002/A115	148.168	148.335	151.456
A002/A116	139.492	140.037	142.771
A002/A117	142.391	142.805	144.368
A002/A118	137.147	137.997	136.289
A002/A119	145.75	146.488	150.629
A002/A120	145.049	146.068	148.008
A002/A121	141.627	142.281	141.872
A002/A123	145.218	146.212	152.532
A002/A128	131.154	131.617	132.34
A002/A133	154.602	155.528	157.125
A002/A141	146.765	147.359	148.369
A002/A142	138.77	139.547	140.052
A002/A143	132.521	133.356	132.14
A002/A144	137.567	137.808	137.374
A002/A145	136.25	136.754	133.757
A002/A146	142.703	143.209	145.938
A002/A147	132.476	132.887	133.615
A002/A150	143.236	143.872	145.656
A002/A151	136.551	136.494	138.152
A002/A152	142.261	143.053	145.211
A002/A153	140.84	141.392	143.844
A002/A154	123.284	123.83	127.338
A002/A155	125.606	125.722	123.85
A002/A156	142.456	143.211	145.065
A002/A159	134.88	134.909	135.665
A002/A164	126.394	127.094	128.837
A002/A166	154.254	155.006	157.619
A002/A168	136.05	136.791	137.885
A002/A169	156.784	157.434	160.17
A002/A170	137.315	137.651	140.084
A002/A173	138.293	138.973	140.676
A002/A174	141.744	141.893	143.975
A002/A175	143.438	144.249	138.982
A002/A177	135.414	135.968	138.732
A002/A178	144.812	145.116	145.935
A002/A179	145.392	145.681	146.958
A002/A180	142.376	142.921	143.613
A002/A183	151.434	151.792	152.98
A002/A184	147.937	148.544	148.773
A002/A186	145.288	146.068	147.687
A002/A187	144.017	144.794	147.204
A002/A189	142.426	142.982	143.237
A002/A190	137.564	137.813	139.718
A002/A191	158.58	159.427	161.999
A002/A193	147.506	148.404	150.258
A002/A194	117.241	117.298	118.397
A002/A196	138.253	139.127	142.252
A002/A198	149.364	149.908	150.833
A002/A200	121.457	122.236	122.931
A002/A202	128.925	128.912	129.682
A002/A203	134.874	135.709	139.312
A002/A204	134.92	135.427	137.362
A002/A205	127.615	128.027	129.433
A002/A207	125.072	125.803	126.449
A002/A208	147.2	147.604	147.375
A002/A211	140.247	140.723	143.115
A002/A215	141.233	142.024	142.965
A002/A216	148.52	148.422	150.584
A002/A217	144.312	145.155	147.48
A002/A222	144.3	144.835	145.081
A002/A223	138.33	138.816	140.841
A002/A225	152.211	153.045	155.235
A002/A232	142.648	142.861	143.397
A002/A235	147.269	147.946	150.994
A002/A237	138.017	138.443	139.998
A002/A240	150.41	151.112	152.515
A002/A241	136.662	137.084	139.257
A002/A242	125.863	126.323	127.618
A002/A243	154.22	155.17	156.577
A002/A244	142.618	143.103	145.119
A002/A246	146.03	146.983	146.995
A002/A247	153.252	153.378	156.53
A002/A248	123.921	124.143	126.686
A002/A250	117.353	117.772	120.155
A002/A253	146.553	146.779	149.144
A002/A254	144.64	145.639	147.746
A002/A256	115.881	116.456	116.773
A002/A257	140.802	141.098	142.852
A002/A258	136.468	136.651	137.931
A002/A259	127.849	128.541	131.239
A002/A260	135.116	135.863	138.871
A002/A262	137.165	138.141	138.662
A002/A264	139.798	139.81	141.044
A002/A265	130.026	130.168	132.675
A002/A266	151.318	151.287	153.104
A002/A268	143.208	144.148	147.908
A002/A269	131.763	132.361	134.212
A002/A270	150.978	151.962	156.103
A002/A271	114.728	115.474	116.169
A002/A272	157.208	158.192	158.575
A002/A277	131.248	131.889	134.463
A002/A278	142.054	142.453	143.709
A002/A279	143.767	144.494	147.99
A002/A280	156.882	157.596	157.495
A002/A282	129.318	129.221	129.061
A002/A283	143.7	144.314	145.865
A002/A284	133.801	134.323	137.036
A002/A285	111.837	112.545	111.816
A002/A287	140.879	141.224	141.527
A002/A288	122.796	123.186	123.241
A002/A289	141.59	142.513	144.337
A002/A291	162.2	162.671	165.127
A002/A292	137.354	137.496	137.949
A002/A293	130.232	130.466	130.544
A002/A294	129.337	129.525	129.752
A002/A295	115.442	115.428	117.257
A002/A296	140.295	141.294	144.515
A002/A298	146.909	147.763	148.687
A002/A299	129.104	129.219	131.522
A002/A302	144.141	145.481	148.891
A002/A303	132.389	132.371	133.312
A002/A304	137.816	138.396	140.713
A002/A305	144.254	144.801	147.142
A002/A306	146.144	146.594	148.355
A002/A309	136.957	137.461	140.018
A002/A311	137.373	138.106	140.305
A002/A314	146.769	147.458	146.481
A002/A315	135.506	136.258	137.535
A002/A316	156.65	157.554	158.727
A002/A319	149.631	149.969	151.525
A002/A322	134.403	135.423	138.271
A002/A325	120.532	121.035	123.214
A002/A327	112.83	112.764	112.733
A002/A328	138.942	139.398	141.554
A002/A330	127.566	127.997	125.546
A002/A331	138.917	139.601	140.608
A002/A334	142.664	142.904	142.48
A002/A335	158.122	158.387	159.14
A002/A337	150.631	151.228	151.896
A002/A345	162.627	163.567	169.754
A002/A349	144.858	145.729	150.05
A002/A351	152.154	152.511	153.957
A002/A354	166.457	166.784	166.51
A002/A356	143.177	143.333	144.633
A002/A357	129.478	129.633	131.55
A002/A358	152.345	152.525	155.021
A002/A362	152.574	153.436	156.428
A002/A370	128.758	128.994	128.909
A002/A371	126.809	127.763	128.463
A002/A375	153.494	154.502	157.078
A002/A376	127.05	127.593	129.235
A002/A377	134.096	134.818	135.4
A002/A379	151.74	153.548	151.201
A002/A380	129.115	130.035	132.002
A002/A381	131.904	132.423	136.47
A002/A382	117.257	117.537	117.774
A002/A384	140.506	140.719	143.548
A002/A387	137.081	138.224	139.619
A002/A389	157.897	158.795	160.748
A002/A391	143.92	144.386	146.692
A002/A392	139.239	139.636	140.233
A002/A393	142.455	143.02	145.682
A002/A395	151.147	151.624	154.434
A002/A397	144.567	145.164	145.877
A002/A398	155.627	156.668	159.282
A002/A399	151.69	152.973	154.464
A002/A402	153.3	154.431	155.801
A002/A403	144.989	145.391	149.356
A002/A405	155.126	156.093	157.531
A002/A406	144.48	145.386	148.751
A002/A407	146.403	146.891	147.382
A002/A408	142.453	142.763	143.105
A002/A410	148.512	148.914	149.563
A002/A412	142.211	143.083	143.178
A002/A413	153.533	153.602	154.58
A002/A418	138.693	139.494	140.776
A002/A420	157.738	158.666	159.211
A002/A421	153.397	153.999	152.385
A002/A422	145.485	146.064	147.285
A002/A423	135.3	135.904	135.819
A002/A425	152.616	153.269	153.816
A002/A426	146.31	147.694	148.483
A002/A427	137.935	138.612	141.424
A002/A428	142.03	142.851	144.069
A002/A429	154.043	154.95	156.327
A002/A430	142.42	142.987	143.84
A002/A432	136.563	137.144	138.698
A002/A435	157.52	158.189	160.071
A002/A436	152.994	153.809	155.966
A002/A438	154.57	154.592	156.443
A002/A439	145.661	146.252	148.384
A003/A005	135.501	135.601	136.852
A003/A006	149.861	149.659	150.579
A003/A007	144.292	144.379	145.397
A003/A008	140.734	140.538	142.271
A003/A010	149.83	149.742	151.03
A003/A011	149.799	149.623	151.058
A003/A012	141.405	142.003	143.567
A003/A013	142.315	142.319	142.826
A003/A014	154.021	153.765	153.931
A003/A015	146.549	146.536	147.106
A003/A016	134.228	135.24	139.134
A003/A017	165.513	165.167	166.757
A003/A018	155.088	154.957	156.393
A003/A020	152.976	152.671	153.18
A003/A021	156.419	156.242	157.714
A003/A022	152.445	151.551	152.791
A003/A023	148.143	147.912	146.97
A003/A025	150.192	149.854	151.659
A003/A026	159.817	159.475	161.78
A003/A027	158.919	158.883	158.939
A003/A029	137.05	136.971	138.319
A003/A030	144.251	144.247	147.35
A003/A031	149.759	149.356	150.483
A003/A032	143.251	143.741	144.627
A003/A033	160.702	159.957	162.764
A003/A034	143.13	143.076	142.819
A003/A035	148.005	147.867	150.748
A003/A036	142.583	142.257	143.22
A003/A037	166.107	165.553	169.316
A003/A038	165.218	164.71	165.363
A003/A039	150.812	151.411	151.559
A003/A040	151.509	151.367	153.199
A003/A041	155.45	155.241	158
A003/A043	138.446	138.59	139.959
A003/A044	166.61	166.005	168.639
A003/A045	154.818	155.552	158.107
A003/A046	143.12	142.954	144.042
A003/A047	146.904	146.686	148.01
A003/A048	153.831	153.393	152.736
A003/A049	145.764	145.866	148.021
A003/A054	139	138.925	140.636
A003/A055	163.712	163.457	164.771
A003/A056	154.683	154.823	155.866
A003/A057	150.915	150.739	153.721
A003/A059	148.43	148.418	149.337
A003/A060	149.599	149.675	151.134
A003/A062	157.556	157.45	158.712
A003/A064	154.675	153.684	154.058
A003/A065	151.156	150.833	152.328
A003/A067	144.516	144.776	145.604
A003/A070	146.676	146.241	147.33
A003/A071	140.88	140.767	142.99
A003/A072	141.727	141.618	143.762
A003/A073	137.857	137.255	139.588
A003/A074	136.652	137.189	137.459
A003/A075	164.363	164.1	163.975
A003/A078	158.471	158.627	158.166
A003/A079	158.172	158.247	159.73
A003/A081	147.224	146.867	147.038
A003/A082	149.495	148.986	152.314
A003/A083	138.078	138.313	140.435
A003/A084	132.028	132.037	132.403
A003/A087	135.529	135.357	137.895
A003/A088	138.357	138.031	140.796
A003/A090	142.18	141.858	143.148
A003/A091	123.61	123.345	123.751
A003/A092	136.47	136.623	137.729
A003/A093	121.375	121.224	119.518
A003/A094	141.104	140.413	140.419
A003/A096	135.001	135.172	138.754
A003/A097	153.894	153.81	154.501
A003/A098	138.277	138.24	140.971
A003/A099	136.641	136.42	137.593
A003/A101	146.424	146.169	148.496
A003/A102	143.92	144.171	145.41
A003/A103	133.624	133.646	134.703
A003/A104	152.539	152.441	155.058
A003/A105	132.485	132.691	135.13
A003/A106	148.291	148.105	150.29
A003/A107	146.045	145.919	145.391
A003/A108	137.648	138.01	139.679
A003/A113	149.986	149.145	152.335
A003/A114	141.47	141.544	142.405
A003/A115	154.799	154.974	157.813
A003/A116	146.551	146.676	149.128
A003/A117	149.226	149.444	150.724
A003/A118	144.588	144.636	142.645
A003/A119	153.49	153.128	156.985
A003/A120	153.289	152.707	154.364
A003/A121	148.689	148.921	148.229
A003/A123	152.814	152.851	158.889
A003/A128	138.08	138.256	138.696
A003/A133	162.477	162.167	163.481
A003/A141	153.84	153.998	154.726
A003/A142	146.247	146.186	146.409
A003/A143	139.327	139.996	138.496
A003/A144	144.544	144.448	143.73
A003/A145	143.422	143.393	140.114
A003/A146	150.529	149.849	152.295
A003/A147	139.432	139.527	139.972
A003/A150	150.605	150.512	152.013
A003/A151	144.121	143.133	144.508
A003/A152	149.892	149.692	151.567
A003/A153	148.207	148.032	150.201
A003/A154	130.73	130.47	133.694
A003/A155	132.804	132.361	130.207
A003/A156	149.932	149.85	151.422
A003/A159	141.29	141.548	142.022
A003/A164	133.727	133.733	135.194
A003/A166	161.668	161.645	163.976
A003/A168	143.954	143.43	144.242
A003/A169	164.476	164.073	166.527
A003/A170	144.385	144.29	146.441
A003/A173	145.617	145.613	147.032
A003/A174	149.112	148.532	150.332
A003/A175	151.207	150.889	145.339
A003/A177	142.811	142.608	145.089
A003/A178	151.207	151.756	152.291
A003/A179	152.26	152.32	153.314
A003/A180	149.885	149.561	149.97
A003/A183	157.914	158.431	159.337
A003/A184	155.278	155.184	155.13
A003/A186	153.217	152.708	154.044
A003/A187	151.374	151.433	153.56
A003/A189	149.737	149.622	149.594
A003/A190	144.58	144.452	146.075
A003/A191	166.743	166.066	168.355
A003/A193	155.161	155.044	156.614
A003/A194	123.875	123.937	124.754
A003/A196	146.044	145.766	148.609
A003/A198	157.179	156.548	157.19
A003/A200	128.686	128.875	129.288
A003/A202	135.747	135.552	136.039
A003/A203	141.74	142.348	145.668
A003/A204	142.3	142.066	143.718
A003/A205	134.688	134.667	135.79
A003/A207	131.957	132.442	132.806
A003/A208	154.508	154.243	153.731
A003/A211	147.348	147.362	149.472
A003/A215	149.08	148.663	149.322
A003/A216	154.862	155.062	156.94
A003/A217	151.602	151.795	153.837
A003/A222	151.964	151.474	151.438
A003/A223	145.832	145.456	147.198
A003/A225	160.022	159.684	161.592
A003/A232	149.437	149.501	149.753
A003/A235	155.288	154.585	157.35
A003/A237	146.086	145.082	146.354
A003/A240	158.088	157.752	158.871
A003/A241	143.684	143.723	145.614
A003/A242	133.474	132.963	133.975
A003/A243	161.871	161.809	162.934
A003/A244	149.961	149.742	151.476
A003/A246	153.619	153.622	153.351
A003/A247	160.056	160.017	162.886
A003/A248	130.591	130.782	133.043
A003/A250	124.877	124.411	126.512
A003/A253	153.902	153.418	155.5
A003/A254	152.61	152.278	154.103
A003/A256	122.634	123.095	123.129
A003/A257	148.063	147.738	149.208
A003/A258	143.657	143.291	144.288
A003/A259	134.978	135.181	137.595
A003/A260	142.705	142.503	145.228
A003/A262	144.894	144.78	145.018
A003/A264	146.264	146.449	147.401
A003/A265	136.959	136.808	139.032
A003/A266	157.694	157.926	159.46
A003/A268	150.856	150.787	154.264
A003/A269	138.444	139	140.568
A003/A270	159.003	158.601	162.46
A003/A271	121.928	122.114	122.526
A003/A272	165.168	164.831	164.932
A003/A277	139.233	138.529	140.82
A003/A278	149.444	149.092	150.066
A003/A279	151.769	151.134	154.347
A003/A280	165.073	164.235	163.852
A003/A282	135.726	135.861	135.418
A003/A283	151.319	150.953	152.221
A003/A284	141.217	140.962	143.393
A003/A285	118.688	119.185	118.173
A003/A287	147.796	147.863	147.884
A003/A288	129.673	129.825	129.598
A003/A289	149.632	149.152	150.694
A003/A291	170.538	169.311	171.484
A003/A292	144.562	144.136	144.305
A003/A293	136.986	137.105	136.901
A003/A294	136.254	136.164	136.109
A003/A295	121.794	122.067	123.614
A003/A296	147.798	147.934	150.872
A003/A298	155.022	154.402	155.044
A003/A299	136.24	135.858	137.879
A003/A302	152.529	152.121	155.247
A003/A303	138.463	139.01	139.669
A003/A304	145.064	145.036	147.07
A003/A305	152.06	151.44	153.498
A003/A306	153.787	153.233	154.711
A003/A309	144.203	144.1	146.374
A003/A311	145.123	144.745	146.662
A003/A314	154.275	154.097	152.838
A003/A315	143.359	142.898	143.891
A003/A316	164.457	164.193	165.084
A003/A319	157.071	156.608	157.882
A003/A322	142.516	142.062	144.628
A003/A325	127.523	127.675	129.57
A003/A327	119.217	119.403	119.09
A003/A328	146.137	146.038	147.91
A003/A330	135.273	134.636	131.902
A003/A331	147.113	146.241	146.964
A003/A334	149.423	149.544	148.837
A003/A335	164.514	165.026	165.497
A003/A337	158.037	157.868	158.253
A003/A345	170.984	170.207	176.11
A003/A349	152.499	152.369	156.407
A003/A351	159.728	159.151	160.313
A003/A354	173.84	173.424	172.866
A003/A356	149.84	149.972	150.989
A003/A357	136.702	136.272	137.906
A003/A358	159.186	159.164	161.378
A003/A362	160.797	160.076	162.785
A003/A370	135.699	135.634	135.266
A003/A371	134.588	134.402	134.819
A003/A375	161.842	161.141	163.434
A003/A376	133.891	134.232	135.591
A003/A377	141.938	141.457	141.757
A003/A379	160.922	160.187	157.557
A003/A380	136.487	136.674	138.359
A003/A381	139.278	139.063	142.827
A003/A382	124.844	124.176	124.131
A003/A384	147.388	147.359	149.905
A003/A387	144.991	144.864	145.975
A003/A389	165.57	165.435	167.105
A003/A391	151.617	151.025	153.048
A003/A392	146.658	146.275	146.589
A003/A393	149.681	149.659	152.038
A003/A395	158.577	158.263	160.79
A003/A397	152.19	151.804	152.233
A003/A398	163.656	163.307	165.639
A003/A399	160.022	159.613	160.821
A003/A402	161.195	161.07	162.157
A003/A403	151.789	152.031	155.712
A003/A405	163.518	162.733	163.888
A003/A406	152.012	152.025	155.108
A003/A407	154.268	153.53	153.739
A003/A408	149.42	149.403	149.462
A003/A410	155.805	155.553	155.919
A003/A412	150.012	149.722	149.535
A003/A413	160.627	160.241	160.936
A003/A418	146.302	146.133	147.133
A003/A420	165.594	165.305	165.568
A003/A421	161.377	160.638	158.741
A003/A422	152.935	152.703	153.641
A003/A423	142.614	142.544	142.176
A003/A425	160.122	159.909	160.173
A003/A426	154.904	154.333	154.839
A003/A427	145.127	145.252	147.781
A003/A428	149.961	149.491	150.426
A003/A429	161.986	161.59	162.684
A003/A430	149.812	149.626	150.196
A003/A432	144.028	143.783	145.054
A003/A435	164.909	164.829	166.428
A003/A436	160.568	160.449	162.323
A003/A438	161.57	161.232	162.799
A003/A439	153.709	152.891	154.74
A005/A006	145.732	145.627	145.093
A005/A007	140.058	140.347	139.912
A005/A008	136.718	136.506	136.785
A005/A010	146.144	145.71	145.544
A005/A011	145.765	145.591	145.572
A005/A012	137.71	137.971	138.081
A005/A013	137.7	138.287	137.34
A005/A014	149.32	149.733	148.445
A005/A015	142.802	142.504	141.62
A005/A016	129.999	131.208	133.648
A005/A017	161.724	161.135	161.271
A005/A018	151.836	150.925	150.907
A005/A020	148.766	148.639	147.694
A005/A021	152.079	152.209	152.229
A005/A022	147.571	147.519	147.305
A005/A023	143.218	143.88	141.484
A005/A025	145.866	145.821	146.173
A005/A026	155.594	155.442	156.294
A005/A027	155.04	154.851	153.453
A005/A029	132.937	132.939	132.833
A005/A030	140.327	140.215	141.864
A005/A031	145.437	145.324	144.997
A005/A032	139.372	139.709	139.142
A005/A033	157.082	155.925	157.278
A005/A034	137.816	139.044	137.334
A005/A035	143.82	143.834	145.262
A005/A036	137.707	138.224	137.734
A005/A037	162.462	161.521	163.831
A005/A038	161.552	160.677	159.877
A005/A039	146.958	147.379	146.074
A005/A040	147.529	147.335	147.713
A005/A041	151.314	151.208	152.514
A005/A043	134.358	134.558	134.474
A005/A044	162.522	161.973	163.153
A005/A045	151.33	151.52	152.621
A005/A046	139.386	138.922	138.557
A005/A047	142.665	142.654	142.525
A005/A048	149.453	149.36	147.25
A005/A049	141.899	141.834	142.535
A005/A054	134.255	134.893	135.151
A005/A055	159.932	159.424	159.285
A005/A056	150.803	150.791	150.38
A005/A057	146.748	146.706	148.235
A005/A059	144.921	144.386	143.851
A005/A060	145.463	145.643	145.648
A005/A062	153.319	153.418	153.227
A005/A064	149.99	149.652	148.572
A005/A065	146.957	146.801	146.842
A005/A067	140.617	140.744	140.118
A005/A070	141.847	142.209	141.844
A005/A071	136.998	136.735	137.504
A005/A072	137.436	137.586	138.276
A005/A073	133.446	133.223	134.102
A005/A074	132.82	133.156	131.973
A005/A075	160.373	160.068	158.489
A005/A078	154.535	154.595	152.68
A005/A079	155.114	154.215	154.244
A005/A081	142.407	142.835	141.553
A005/A082	145.166	144.954	146.828
A005/A083	134.393	134.281	134.949
A005/A084	127.62	128.005	126.918
A005/A087	131.725	131.325	132.41
A005/A088	134.333	133.999	135.31
A005/A090	138.152	137.825	137.662
A005/A091	119.567	119.313	118.265
A005/A092	132.718	132.591	132.243
A005/A093	114.879	117.192	114.032
A005/A094	136.216	136.381	134.934
A005/A096	131.363	131.14	133.268
A005/A097	149.746	149.778	149.015
A005/A098	133.856	134.208	135.485
A005/A099	132.132	132.387	132.107
A005/A101	142.302	142.136	143.01
A005/A102	140.029	140.139	139.924
A005/A103	129.454	129.614	129.217
A005/A104	148.169	148.408	149.572
A005/A105	128.066	128.659	129.644
A005/A106	143.501	144.073	144.805
A005/A107	141.556	141.887	139.905
A005/A108	133.634	133.978	134.194
A005/A113	144.185	145.113	146.849
A005/A114	137.685	137.512	136.919
A005/A115	151.335	150.942	152.327
A005/A116	142.734	142.644	143.642
A005/A117	145.898	145.412	145.238
A005/A118	140.94	140.604	137.16
A005/A119	149.369	149.095	151.499
A005/A120	149.172	148.675	148.878
A005/A121	144.953	144.889	142.743
A005/A123	150.359	148.819	153.403
A005/A128	133.281	134.224	133.211
A005/A133	157.73	158.135	157.996
A005/A141	150.165	149.966	149.24
A005/A142	141.901	142.154	140.923
A005/A143	134.597	135.964	133.011
A005/A144	140.267	140.416	138.244
A005/A145	139.776	139.361	134.628
A005/A146	145.905	145.816	146.809
A005/A147	135.272	135.495	134.486
A005/A150	146.803	146.48	146.527
A005/A151	139.922	139.101	139.022
A005/A152	146.312	145.66	146.081
A005/A153	144.143	144	144.715
A005/A154	126.993	126.437	128.208
A005/A155	128.043	128.329	124.721
A005/A156	145.774	145.818	145.936
A005/A159	137.383	137.516	136.536
A005/A164	130.002	129.701	129.708
A005/A166	158.732	157.613	158.49
A005/A168	139.389	139.398	138.756
A005/A169	160.583	160.041	161.041
A005/A170	140.412	140.258	140.955
A005/A173	141.385	141.58	141.547
A005/A174	144.708	144.5	144.846
A005/A175	147.335	146.857	139.853
A005/A177	138.653	138.575	139.603
A005/A178	147.3	147.724	146.806
A005/A179	148.182	148.288	147.829
A005/A180	145.219	145.529	144.484
A005/A183	154.67	154.399	153.851
A005/A184	151.488	151.152	149.644
A005/A186	148.96	148.676	148.558
A005/A187	147.812	147.401	148.075
A005/A189	145.62	145.589	144.108
A005/A190	139.998	140.42	140.589
A005/A191	163.158	162.034	162.87
A005/A193	151.342	151.011	151.128
A005/A194	118.986	119.905	119.268
A005/A196	141.817	141.734	143.123
A005/A198	152.899	152.516	151.704
A005/A200	123.918	124.843	123.802
A005/A202	130.627	131.519	130.553
A005/A203	138.311	138.316	140.182
A005/A204	137.187	138.034	138.232
A005/A205	130.449	130.635	130.304
A005/A207	127.875	128.41	127.32
A005/A208	149.935	150.211	148.245
A005/A211	143.549	143.33	143.986
A005/A215	145.278	144.631	143.836
A005/A216	150.928	151.03	151.454
A005/A217	148.115	147.763	148.351
A005/A222	147.79	147.442	145.952
A005/A223	141.256	141.424	141.712
A005/A225	155.709	155.652	156.106
A005/A232	145.638	145.469	144.268
A005/A235	150.23	150.553	151.865
A005/A237	140.931	141.05	140.869
A005/A240	153.556	153.719	153.385
A005/A241	139.456	139.691	140.128
A005/A242	128.517	128.931	128.489
A005/A243	157.747	157.777	157.448
A005/A244	146.038	145.71	145.99
A005/A246	149.815	149.59	147.865
A005/A247	156.414	155.985	157.4
A005/A248	126.42	126.75	127.557
A005/A250	120.109	120.379	121.026
A005/A253	149.335	149.386	150.015
A005/A254	148.555	148.246	148.617
A005/A256	118.822	119.063	117.644
A005/A257	143.678	143.705	143.723
A005/A258	139.022	139.259	138.802
A005/A259	130.408	131.148	132.11
A005/A260	138.78	138.471	139.742
A005/A262	140.742	140.748	139.532
A005/A264	142.247	142.417	141.915
A005/A265	133.511	132.776	133.546
A005/A266	154.529	153.894	153.974
A005/A268	147.459	146.755	148.778
A005/A269	134.787	134.968	135.082
A005/A270	155.864	154.569	156.974
A005/A271	117.35	118.082	117.04
A005/A272	161.817	160.799	159.446
A005/A277	134.736	134.497	135.334
A005/A278	144.988	145.06	144.58
A005/A279	147.468	147.101	148.861
A005/A280	160.415	160.203	158.366
A005/A282	131.048	131.829	129.932
A005/A283	146.518	146.921	146.735
A005/A284	137.554	136.93	137.907
A005/A285	114.318	115.152	112.687
A005/A287	144.341	143.831	142.398
A005/A288	125.774	125.793	124.112
A005/A289	145.38	145.12	145.208
A005/A291	166.233	165.279	165.998
A005/A292	140.248	140.104	138.819
A005/A293	132.826	133.073	131.415
A005/A294	132.414	132.132	130.623
A005/A295	117.73	118.035	118.128
A005/A296	143.688	143.901	145.386
A005/A298	151.325	150.37	149.558
A005/A299	131.071	131.826	132.393
A005/A302	148.647	148.088	149.762
A005/A303	134.335	134.978	134.183
A005/A304	140.907	141.004	141.584
A005/A305	147.316	147.408	148.012
A005/A306	149.535	149.201	149.225
A005/A309	140.356	140.068	140.888
A005/A311	141.085	140.713	141.176
A005/A314	150.191	150.065	147.352
A005/A315	138.892	138.865	138.406
A005/A316	161.002	160.161	159.598
A005/A319	152.037	152.576	152.396
A005/A322	137.731	138.03	139.142
A005/A325	123.452	123.642	124.084
A005/A327	113.862	115.371	113.604
A005/A328	141.725	142.006	142.425
A005/A330	129.341	130.604	126.417
A005/A331	142.278	142.209	141.479
A005/A334	145.883	145.512	143.351
A005/A335	160.977	160.994	160.011
A005/A337	153.853	153.836	152.767
A005/A345	167.519	166.174	170.625
A005/A349	148.667	148.337	150.921
A005/A351	155.281	155.118	154.828
A005/A354	169.902	169.391	167.38
A005/A356	146.09	145.94	145.504
A005/A357	132.007	132.24	132.42
A005/A358	156.064	155.132	155.892
A005/A362	156.686	156.043	157.299
A005/A370	131.181	131.602	129.78
A005/A371	129.835	130.37	129.334
A005/A375	157.555	157.109	157.949
A005/A376	130.107	130.2	130.106
A005/A377	137.029	137.425	136.271
A005/A379	156.494	156.155	152.071
A005/A380	132.533	132.642	132.873
A005/A381	135.039	135.03	137.341
A005/A382	120.418	120.144	118.645
A005/A384	143.152	143.327	144.419
A005/A387	140.862	140.831	140.489
A005/A389	161.293	161.403	161.619
A005/A391	146.951	146.993	147.562
A005/A392	142.289	142.243	141.104
A005/A393	145.998	145.627	146.553
A005/A395	154.691	154.231	155.304
A005/A397	148.11	147.771	146.747
A005/A398	159.882	159.275	160.153
A005/A399	155.342	155.581	155.335
A005/A402	157.1	157.038	156.671
A005/A403	148.464	147.998	150.226
A005/A405	158.935	158.701	158.402
A005/A406	148.412	147.993	149.622
A005/A407	149.777	149.498	148.253
A005/A408	145.31	145.371	143.976
A005/A410	151.442	151.521	150.434
A005/A412	144.936	145.69	144.049
A005/A413	159.062	156.209	155.451
A005/A418	142.167	142.101	141.647
A005/A420	161.574	161.273	160.082
A005/A421	157.57	156.606	153.256
A005/A422	149.241	148.671	148.156
A005/A423	137.757	138.511	136.69
A005/A425	155.854	155.877	154.687
A005/A426	150.928	150.301	149.353
A005/A427	141.167	141.22	142.295
A005/A428	145.837	145.459	144.94
A005/A429	157.596	157.557	157.198
A005/A430	146.175	145.594	144.71
A005/A432	139.601	139.751	139.568
A005/A435	161.074	160.797	160.942
A005/A436	156.652	156.417	156.837
A005/A438	157.664	157.2	157.314
A005/A439	149.074	148.859	149.255
A006/A007	155.114	154.405	153.639
A006/A008	150.907	150.564	150.513
A006/A010	160.262	159.768	159.271
A006/A011	160.532	159.649	159.299
A006/A012	152.372	152.029	151.808
A006/A013	153.196	152.345	151.067
A006/A014	164.181	163.791	162.172
A006/A015	156.575	156.563	155.347
A006/A016	145.052	145.266	147.375
A006/A017	175.997	175.193	174.998
A006/A018	166.43	164.983	164.634
A006/A020	163.694	162.698	161.422
A006/A021	166.892	166.268	165.956
A006/A022	162.127	161.577	161.032
A006/A023	158.59	157.938	155.211
A006/A025	160.722	159.88	159.9
A006/A026	170.548	169.501	170.021
A006/A027	169.647	168.909	167.181
A006/A029	147.502	146.997	146.56
A006/A030	154.948	154.274	155.592
A006/A031	160.085	159.382	158.724
A006/A032	154.378	153.768	152.869
A006/A033	171.204	169.983	171.005
A006/A034	153.417	153.102	151.061
A006/A035	159.185	157.893	158.99
A006/A036	153.19	152.283	151.461
A006/A037	176.864	175.579	177.558
A006/A038	176.011	174.736	173.604
A006/A039	162.206	161.438	159.801
A006/A040	162.456	161.393	161.441
A006/A041	166.33	165.267	166.241
A006/A043	149.356	148.616	148.201
A006/A044	176.916	176.031	176.88
A006/A045	167.099	165.579	166.348
A006/A046	154.265	152.98	152.284
A006/A047	157.272	156.712	156.252
A006/A048	164.397	163.419	160.977
A006/A049	156.319	155.893	156.262
A006/A054	149.788	148.952	148.878
A006/A055	174.445	173.483	173.012
A006/A056	166.36	164.849	164.108
A006/A057	161.088	160.765	161.962
A006/A059	159.371	158.444	157.578
A006/A060	160.329	159.701	159.375
A006/A062	168.287	167.476	166.954
A006/A064	165.052	163.711	162.299
A006/A065	161.741	160.859	160.569
A006/A067	155.382	154.803	153.845
A006/A070	156.496	156.268	155.571
A006/A071	151.951	150.794	151.232
A006/A072	152.629	151.644	152.003
A006/A073	147.914	147.281	147.83
A006/A074	147.818	147.215	145.7
A006/A075	174.751	174.127	172.216
A006/A078	168.41	168.654	166.407
A006/A079	169.733	168.274	167.971
A006/A081	158.017	156.893	155.28
A006/A082	160.495	159.013	160.556
A006/A083	149.322	148.34	148.677
A006/A084	142.854	142.064	140.645
A006/A087	146.166	145.384	146.137
A006/A088	148.852	148.057	149.037
A006/A090	152.866	151.884	151.389
A006/A091	133.843	133.371	131.992
A006/A092	147.334	146.649	145.97
A006/A093	130.271	131.25	127.759
A006/A094	151.095	150.44	148.661
A006/A096	145.752	145.198	146.995
A006/A097	164.734	163.836	162.742
A006/A098	148.811	148.266	149.212
A006/A099	146.896	146.446	145.834
A006/A101	156.629	156.195	156.738
A006/A102	155.146	154.197	153.652
A006/A103	144.067	143.672	142.945
A006/A104	162.919	162.467	163.299
A006/A105	143.074	142.718	143.371
A006/A106	158.798	158.131	158.532
A006/A107	156.723	155.945	153.633
A006/A108	148.46	148.036	147.921
A006/A113	159.804	159.172	160.577
A006/A114	151.721	151.571	150.646
A006/A115	165.701	165	166.054
A006/A116	157.825	156.702	157.369
A006/A117	159.715	159.47	158.966
A006/A118	155.177	154.662	150.887
A006/A119	164.549	163.154	165.227
A006/A120	163.664	162.733	162.606
A006/A121	159.767	158.947	156.47
A006/A123	164.933	162.878	167.13
A006/A128	148.719	148.282	146.938
A006/A133	172.602	172.194	171.723
A006/A141	164.708	164.025	162.967
A006/A142	156.562	156.212	154.65
A006/A143	151.7	150.022	146.738
A006/A144	153.884	154.474	151.972
A006/A145	154.075	153.419	148.355
A006/A146	160.601	159.875	160.536
A006/A147	149.975	149.553	148.213
A006/A150	161.277	160.538	160.254
A006/A151	153.543	153.159	152.75
A006/A152	160.307	159.718	159.809
A006/A153	158.909	158.058	158.442
A006/A154	141.41	140.496	141.936
A006/A155	142.559	142.387	138.448
A006/A156	161.05	159.876	159.663
A006/A159	152.559	151.575	150.263
A006/A164	144.888	143.76	143.435
A006/A166	172.588	171.671	172.217
A006/A168	153.981	153.456	152.483
A006/A169	175.355	174.099	174.768
A006/A170	155.159	154.317	154.682
A006/A173	156.665	155.639	155.274
A006/A174	159.61	158.558	158.573
A006/A175	161.505	160.915	153.58
A006/A177	153.443	152.634	153.33
A006/A178	160.466	161.782	160.533
A006/A179	163.524	162.346	161.556
A006/A180	160.374	159.587	158.211
A006/A183	169.475	168.457	167.578
A006/A184	165.585	165.21	163.371
A006/A186	163.949	162.734	162.285
A006/A187	162.816	161.459	161.802
A006/A189	160.112	159.648	157.835
A006/A190	155.438	154.479	154.316
A006/A191	177.369	176.092	176.597
A006/A193	165.876	165.07	164.856
A006/A194	133.687	133.963	132.996
A006/A196	156.774	155.793	156.85
A006/A198	167.62	166.574	165.431
A006/A200	139.084	138.901	137.529
A006/A202	146.649	145.578	144.28
A006/A203	152.743	152.375	153.91
A006/A204	153.178	152.092	151.96
A006/A205	145.209	144.693	144.031
A006/A207	143.262	142.468	141.047
A006/A208	164.881	164.269	161.973
A006/A211	158.344	157.388	157.713
A006/A215	159.773	158.689	157.563
A006/A216	166.072	165.088	165.182
A006/A217	162.664	161.821	162.078
A006/A222	162.728	161.5	159.679
A006/A223	155.995	155.482	155.439
A006/A225	170.525	169.71	169.833
A006/A232	160.506	159.527	157.995
A006/A235	165.337	164.612	165.592
A006/A237	155.194	155.109	154.596
A006/A240	168.702	167.778	167.113
A006/A241	155.206	153.749	153.855
A006/A242	143.393	142.989	142.216
A006/A243	172.769	171.835	171.175
A006/A244	160.208	159.769	159.717
A006/A246	164.099	163.648	161.593
A006/A247	171.246	170.043	171.128
A006/A248	141.366	140.808	141.284
A006/A250	135.328	134.438	134.753
A006/A253	164.048	163.445	163.742
A006/A254	163.194	162.305	162.344
A006/A256	133.852	133.121	131.371
A006/A257	158.556	157.764	157.45
A006/A258	153.847	153.317	152.529
A006/A259	146.108	145.207	145.837
A006/A260	153.611	152.529	153.469
A006/A262	155.594	154.806	153.26
A006/A264	156.612	156.475	155.642
A006/A265	147.379	146.834	147.273
A006/A266	168.886	167.952	167.702
A006/A268	161.852	160.814	162.506
A006/A269	149.738	149.026	148.81
A006/A270	169.76	168.627	170.701
A006/A271	132.382	132.14	130.767
A006/A272	176.311	174.857	173.173
A006/A277	148.587	148.555	149.061
A006/A278	159.946	159.118	158.307
A006/A279	162.262	161.16	162.588
A006/A280	175.155	174.261	172.093
A006/A282	146.442	145.887	143.66
A006/A283	161.508	160.979	160.463
A006/A284	151.406	150.988	151.634
A006/A285	129.463	129.211	126.414
A006/A287	159.069	157.89	156.125
A006/A288	140.737	139.851	137.839
A006/A289	160.372	159.178	158.935
A006/A291	180.698	179.337	179.725
A006/A292	154.655	154.162	152.547
A006/A293	148.01	147.132	145.142
A006/A294	146.213	146.19	144.35
A006/A295	132.775	132.093	131.855
A006/A296	158.648	157.96	159.114
A006/A298	165.88	164.428	163.285
A006/A299	146.543	145.885	146.12
A006/A302	162.93	162.147	163.489
A006/A303	149.364	149.037	147.91
A006/A304	155.589	155.062	155.311
A006/A305	162.991	161.466	161.74
A006/A306	163.836	163.259	162.953
A006/A309	155.477	154.126	154.616
A006/A311	155.492	154.772	154.903
A006/A314	164.733	164.123	161.079
A006/A315	154.024	152.924	152.133
A006/A316	175.158	174.22	173.325
A006/A319	167.239	166.635	166.123
A006/A322	152.201	152.089	152.869
A006/A325	138.269	137.701	137.812
A006/A327	129.228	129.43	127.331
A006/A328	156.892	156.064	156.152
A006/A330	144.901	144.662	140.144
A006/A331	157.144	156.267	155.206
A006/A334	161.269	159.57	157.078
A006/A335	177.148	175.052	173.738
A006/A337	168.716	167.894	166.494
A006/A345	181.476	180.233	184.352
A006/A349	163.887	162.395	164.648
A006/A351	169.901	169.177	168.555
A006/A354	185.206	183.45	181.108
A006/A356	160.782	159.998	159.231
A006/A357	147.11	146.298	146.148
A006/A358	170.421	169.19	169.619
A006/A362	170.849	170.102	171.026
A006/A370	146.365	145.66	143.507
A006/A371	145.057	144.428	143.061
A006/A375	171.799	171.167	171.676
A006/A376	144.993	144.259	143.833
A006/A377	152.869	151.483	149.999
A006/A379	171.244	170.214	165.799
A006/A380	147.396	146.701	146.6
A006/A381	149.773	149.089	151.068
A006/A382	134.56	134.203	132.372
A006/A384	158.012	157.385	158.146
A006/A387	155.273	154.89	154.217
A006/A389	176.977	175.461	175.346
A006/A391	162.142	161.052	161.29
A006/A392	156.969	156.302	154.831
A006/A393	160.374	159.686	160.28
A006/A395	169.482	168.29	169.032
A006/A397	162.392	161.83	160.475
A006/A398	174.349	173.333	173.88
A006/A399	170.594	169.639	169.062
A006/A402	172.221	171.097	170.399
A006/A403	163.121	162.057	163.954
A006/A405	174.237	172.759	172.129
A006/A406	163.083	162.051	163.349
A006/A407	164.024	163.557	161.98
A006/A408	159.418	159.429	157.703
A006/A410	166.76	165.579	164.161
A006/A412	161.004	159.748	157.776
A006/A413	172.638	170.268	169.178
A006/A418	157.161	156.159	155.374
A006/A420	175.941	175.331	173.809
A006/A421	171.179	170.665	166.983
A006/A422	164.005	162.73	161.883
A006/A423	152.977	152.57	150.417
A006/A425	170.732	169.935	168.414
A006/A426	165.139	164.359	163.081
A006/A427	155.651	155.278	156.022
A006/A428	160.388	159.517	158.667
A006/A429	172.414	171.616	170.925
A006/A430	160.46	159.652	158.438
A006/A432	153.9	153.809	153.296
A006/A435	176.204	174.855	174.669
A006/A436	171.356	170.475	170.564
A006/A438	172.124	171.258	171.041
A006/A439	163.831	162.918	162.982
A007/A008	145.021	145.284	145.331
A007/A010	153.886	154.488	154.09
A007/A011	153.76	154.369	154.118
A007/A012	145.92	146.749	146.627
A007/A013	146.771	147.065	145.886
A007/A014	157.81	158.511	156.991
A007/A015	151.104	151.282	150.166
A007/A016	139.005	139.986	142.193
A007/A017	169.748	169.913	169.817
A007/A018	159.649	159.703	159.453
A007/A020	157.425	157.417	156.24
A007/A021	160.388	160.988	160.774
A007/A022	156.243	156.297	155.851
A007/A023	152.088	152.658	150.03
A007/A025	154.355	154.6	154.718
A007/A026	163.854	164.221	164.84
A007/A027	163.203	163.629	161.999
A007/A029	140.987	141.717	141.379
A007/A030	148.591	148.994	150.41
A007/A031	153.756	154.102	153.542
A007/A032	147.861	148.487	147.687
A007/A033	164.58	164.703	165.824
A007/A034	146.737	147.822	145.879
A007/A035	152.41	152.613	153.808
A007/A036	146.435	147.003	146.28
A007/A037	169.937	170.299	172.376
A007/A038	168.985	169.456	168.422
A007/A039	155.34	156.158	154.619
A007/A040	155.325	156.113	156.259
A007/A041	159.812	159.987	161.059
A007/A043	142.652	143.336	143.019
A007/A044	170.194	170.751	171.699
A007/A045	160.137	160.298	161.166
A007/A046	147.214	147.7	147.102
A007/A047	150.537	151.432	151.07
A007/A048	157.515	158.139	155.795
A007/A049	150.027	150.612	151.08
A007/A054	143.085	143.671	143.696
A007/A055	167.633	168.203	167.83
A007/A056	159.173	159.569	158.926
A007/A057	154.683	155.485	156.78
A007/A059	152.488	153.164	152.396
A007/A060	153.39	154.421	154.193
A007/A062	162.02	162.196	161.772
A007/A064	158.396	158.431	157.117
A007/A065	154.992	155.579	155.388
A007/A067	149.396	149.522	148.664
A007/A070	150.26	150.988	150.389
A007/A071	144.77	145.514	146.05
A007/A072	146.306	146.364	146.821
A007/A073	141.597	142.001	142.648
A007/A074	141.048	141.935	140.519
A007/A075	168.706	168.847	167.034
A007/A078	162.867	163.373	161.226
A007/A079	162.893	162.993	162.79
A007/A081	150.776	151.613	150.098
A007/A082	153.3	153.733	155.374
A007/A083	142.452	143.06	143.495
A007/A084	136.206	136.783	135.463
A007/A087	139.734	140.104	140.955
A007/A088	142.657	142.777	143.855
A007/A090	146.001	146.604	146.207
A007/A091	127.711	128.091	126.81
A007/A092	140.387	141.369	140.788
A007/A093	125.318	125.97	122.578
A007/A094	145.047	145.16	143.479
A007/A096	139.602	139.918	141.814
A007/A097	157.952	158.556	157.56
A007/A098	142.582	142.986	144.031
A007/A099	140.33	141.166	140.653
A007/A101	150.169	150.915	151.556
A007/A102	147.996	148.917	148.47
A007/A103	138.001	138.392	137.763
A007/A104	156.794	157.187	158.117
A007/A105	137.322	137.437	138.19
A007/A106	152.533	152.851	153.35
A007/A107	149.834	150.665	148.451
A007/A108	142.302	142.756	142.739
A007/A113	153.284	153.892	155.395
A007/A114	145.635	146.29	145.464
A007/A115	159.32	159.72	160.872
A007/A116	150.637	151.422	152.187
A007/A117	153.587	154.19	153.784
A007/A118	148.535	149.382	145.705
A007/A119	157.255	157.874	160.045
A007/A120	156.665	157.453	157.424
A007/A121	153.595	153.667	151.289
A007/A123	157.587	157.597	161.949
A007/A128	142.049	143.002	141.756
A007/A133	167.005	166.913	166.541
A007/A141	158.375	158.744	157.785
A007/A142	150.413	150.932	149.469
A007/A143	144.061	144.742	141.556
A007/A144	148.329	149.194	146.79
A007/A145	147.032	148.139	143.173
A007/A146	154.219	154.595	155.355
A007/A147	143.837	144.273	143.032
A007/A150	154.981	155.258	155.073
A007/A151	147.44	147.879	147.568
A007/A152	155.366	154.438	154.627
A007/A153	152.079	152.778	153.26
A007/A154	135.068	135.216	136.754
A007/A155	136.931	137.107	133.267
A007/A156	153.905	154.596	154.481
A007/A159	145.703	146.294	145.082
A007/A164	138.341	138.48	138.253
A007/A166	165.778	166.391	167.036
A007/A168	147.178	148.176	147.302
A007/A169	168.189	168.819	169.586
A007/A170	148.395	149.036	149.501
A007/A173	149.796	150.359	150.092
A007/A174	153.716	153.278	153.391
A007/A175	154.75	155.635	148.398
A007/A177	146.718	147.354	148.149
A007/A178	155.808	156.502	155.351
A007/A179	156.443	157.066	156.374
A007/A180	153.727	154.307	153.029
A007/A183	163.156	163.177	162.397
A007/A184	159.608	159.93	158.19
A007/A186	157.608	157.454	157.103
A007/A187	155.838	156.179	156.62
A007/A189	153.674	154.368	152.654
A007/A190	148.279	149.199	149.135
A007/A191	170.804	170.812	171.415
A007/A193	159.264	159.79	159.674
A007/A194	127.995	128.683	127.814
A007/A196	150.332	150.512	151.669
A007/A198	161.482	161.294	160.25
A007/A200	132.881	133.621	132.347
A007/A202	139.785	140.298	139.099
A007/A203	146.043	147.094	148.728
A007/A204	146.376	146.812	146.778
A007/A205	139.088	139.413	138.85
A007/A207	136.447	137.188	135.865
A007/A208	158.362	158.989	156.791
A007/A211	151.797	152.108	152.531
A007/A215	152.867	153.409	152.382
A007/A216	159.632	159.808	160
A007/A217	155.92	156.541	156.897
A007/A222	156.416	156.22	154.497
A007/A223	149.633	150.202	150.258
A007/A225	163.855	164.43	164.652
A007/A232	153.6	154.247	152.813
A007/A235	158.911	159.331	160.41
A007/A237	149.456	149.829	149.414
A007/A240	161.878	162.498	161.931
A007/A241	147.802	148.469	148.674
A007/A242	137.295	137.709	137.034
A007/A243	166.22	166.555	165.993
A007/A244	154.529	154.488	154.535
A007/A246	158.334	158.368	156.411
A007/A247	164.987	164.763	165.946
A007/A248	135.266	135.528	136.102
A007/A250	128.801	129.157	129.572
A007/A253	157.487	158.164	158.56
A007/A254	156.333	157.025	157.163
A007/A256	127.445	127.841	126.189
A007/A257	151.992	152.484	152.268
A007/A258	147.739	148.037	147.348
A007/A259	139	139.927	140.655
A007/A260	146.989	147.249	148.288
A007/A262	149.09	149.526	148.078
A007/A264	150.081	151.195	150.46
A007/A265	141.336	141.554	142.091
A007/A266	162.7	162.672	162.52
A007/A268	155.364	155.533	157.324
A007/A269	143.509	143.746	143.628
A007/A270	163.109	163.347	165.52
A007/A271	126.021	126.86	125.586
A007/A272	169.889	169.577	167.991
A007/A277	143.092	143.275	143.879
A007/A278	153.567	153.838	153.126
A007/A279	155.734	155.88	157.406
A007/A280	168.651	168.981	166.912
A007/A282	139.797	140.607	138.478
A007/A283	155.079	155.699	155.281
A007/A284	145.878	145.708	146.453
A007/A285	123.129	123.931	121.233
A007/A287	152.556	152.609	150.943
A007/A288	134.218	134.571	132.657
A007/A289	153.937	153.898	153.753
A007/A291	173.893	174.057	174.543
A007/A292	148.589	148.882	147.365
A007/A293	141.294	141.851	139.96
A007/A294	140.14	140.91	139.169
A007/A295	126.827	126.813	126.673
A007/A296	151.737	152.68	153.932
A007/A298	159.259	159.148	158.103
A007/A299	139.641	140.605	140.938
A007/A302	156.825	156.867	158.307
A007/A303	142.765	143.757	142.729
A007/A304	149.406	149.782	150.129
A007/A305	156.64	156.186	156.558
A007/A306	157.759	157.979	157.771
A007/A309	148.257	148.846	149.434
A007/A311	148.969	149.491	149.721
A007/A314	157.998	158.843	155.898
A007/A315	147.296	147.644	146.951
A007/A316	168.529	168.939	168.144
A007/A319	160.334	161.354	160.941
A007/A322	146.6	146.808	147.688
A007/A325	131.405	132.421	132.63
A007/A327	123.249	124.15	122.149
A007/A328	150.054	150.784	150.97
A007/A330	138.306	139.382	134.962
A007/A331	150.258	150.987	150.024
A007/A334	153.536	154.29	151.896
A007/A335	169.637	169.772	168.557
A007/A337	162.005	162.614	161.312
A007/A345	174.945	174.953	179.17
A007/A349	156.862	157.115	159.467
A007/A351	163.357	163.897	163.373
A007/A354	177.707	178.17	175.926
A007/A356	154.549	154.718	154.049
A007/A357	140.592	141.018	140.966
A007/A358	162.907	163.91	164.437
A007/A362	165.45	164.822	165.845
A007/A370	140.198	140.38	138.325
A007/A371	138.057	139.148	137.879
A007/A375	165.729	165.887	166.494
A007/A376	138.402	138.979	138.651
A007/A377	145.443	146.203	144.817
A007/A379	164.646	164.933	160.617
A007/A380	141.242	141.421	141.419
A007/A381	144.096	143.809	145.886
A007/A382	128.449	128.922	127.19
A007/A384	151.616	152.105	152.964
A007/A387	149.261	149.61	149.035
A007/A389	170.766	170.181	170.165
A007/A391	155.464	155.772	156.108
A007/A392	150.39	151.021	149.649
A007/A393	154.086	154.405	155.098
A007/A395	162.891	163.009	163.85
A007/A397	155.736	156.55	155.293
A007/A398	167.651	168.053	168.699
A007/A399	163.953	164.359	163.881
A007/A402	165.329	165.816	165.217
A007/A403	155.983	156.777	158.772
A007/A405	167.043	167.479	166.948
A007/A406	156.373	156.771	158.168
A007/A407	157.637	158.276	156.798
A007/A408	153.714	154.149	152.521
A007/A410	159.766	160.299	158.979
A007/A412	153.979	154.468	152.594
A007/A413	165.07	164.988	163.996
A007/A418	150.161	150.879	150.193
A007/A420	169.744	170.051	168.627
A007/A421	165.02	165.384	161.801
A007/A422	156.952	157.45	156.701
A007/A423	146.021	147.29	145.236
A007/A425	163.95	164.655	163.232
A007/A426	158.84	159.079	157.899
A007/A427	149.295	149.998	150.84
A007/A428	153.868	154.237	153.485
A007/A429	166.011	166.336	165.744
A007/A430	154.068	154.372	153.256
A007/A432	148.135	148.529	148.114
A007/A435	169.054	169.575	169.488
A007/A436	164.714	165.195	165.383
A007/A438	165.523	165.978	165.859
A007/A439	157.305	157.637	157.8
A008/A010	150.175	150.647	150.963
A008/A011	150.26	150.528	150.991
A008/A012	142.666	142.909	143.5
A008/A013	143.443	143.224	142.759
A008/A014	154.68	154.67	153.864
A008/A015	147.156	147.442	147.039
A008/A016	136.759	136.145	139.067
A008/A017	165.626	166.072	166.69
A008/A018	155.467	155.862	156.326
A008/A020	153.621	153.577	153.114
A008/A021	157.453	157.147	157.648
A008/A022	152.268	152.457	152.725
A008/A023	148.714	148.817	146.903
A008/A025	150.173	150.759	151.592
A008/A026	160.586	160.38	161.713
A008/A027	159.845	159.788	158.873
A008/A029	137.841	137.876	138.253
A008/A030	145.402	145.153	147.284
A008/A031	150.414	150.261	150.416
A008/A032	144.769	144.647	144.561
A008/A033	159.632	160.862	162.698
A008/A034	144.027	143.982	142.753
A008/A035	148.117	148.772	150.682
A008/A036	143.113	143.162	143.153
A008/A037	165.74	166.458	169.25
A008/A038	165.453	165.615	165.296
A008/A039	153.082	152.317	151.493
A008/A040	152.454	152.273	153.133
A008/A041	156.145	156.146	157.933
A008/A043	139.701	139.495	139.893
A008/A044	166.998	166.91	168.572
A008/A045	156.082	156.458	158.04
A008/A046	143.822	143.86	143.976
A008/A047	147.627	147.591	147.944
A008/A048	154.099	154.298	152.669
A008/A049	147.014	146.772	147.954
A008/A054	140.341	139.831	140.57
A008/A055	164.383	164.362	164.704
A008/A056	155.414	155.728	155.8
A008/A057	151.24	151.644	153.654
A008/A059	149.262	149.323	149.27
A008/A060	150.642	150.58	151.067
A008/A062	158.137	158.355	158.646
A008/A064	154.177	154.59	153.991
A008/A065	151.244	151.738	152.261
A008/A067	145.748	145.682	145.537
A008/A070	147.441	147.147	147.263
A008/A071	141.765	141.673	142.924
A008/A072	142.846	142.523	143.695
A008/A073	138.02	138.16	139.522
A008/A074	138.109	138.094	137.392
A008/A075	164.982	165.006	163.908
A008/A078	159.706	159.533	158.1
A008/A079	158.771	159.153	159.664
A008/A081	147.961	147.772	146.972
A008/A082	149.674	149.892	152.248
A008/A083	138.981	139.219	140.369
A008/A084	133.317	132.943	132.337
A008/A087	136.033	136.263	137.829
A008/A088	138.377	138.936	140.729
A008/A090	142.613	142.763	143.081
A008/A091	124.335	124.25	123.684
A008/A092	137.672	137.529	137.662
A008/A093	121.623	122.129	119.451
A008/A094	140.639	141.319	140.353
A008/A096	136.75	136.077	138.688
A008/A097	154.58	154.715	154.434
A008/A098	139.38	139.145	140.904
A008/A099	136.989	137.325	137.526
A008/A101	146.42	147.074	148.43
A008/A102	145.11	145.076	145.344
A008/A103	134.506	134.551	134.637
A008/A104	152.835	153.346	154.991
A008/A105	133.333	133.597	135.063
A008/A106	149.185	149.011	150.224
A008/A107	146.632	146.824	145.325
A008/A108	139.34	138.915	139.613
A008/A113	149.904	150.051	152.269
A008/A114	142.332	142.45	142.338
A008/A115	156.272	155.879	157.746
A008/A116	148.129	147.581	149.061
A008/A117	150.467	150.349	150.658
A008/A118	145.433	145.541	142.579
A008/A119	153.954	154.033	156.919
A008/A120	153.879	153.613	154.298
A008/A121	149.497	149.826	148.162
A008/A123	153.528	153.757	158.822
A008/A128	139.658	139.161	138.63
A008/A133	162.6	163.073	163.415
A008/A141	154.754	154.904	154.659
A008/A142	147.009	147.091	146.343
A008/A143	141.798	140.901	138.43
A008/A144	146.147	145.353	143.664
A008/A145	143.94	144.299	140.047
A008/A146	150.387	150.754	152.228
A008/A147	140.517	140.432	139.905
A008/A150	151.444	151.417	151.946
A008/A151	144.236	144.039	144.442
A008/A152	150.19	150.597	151.501
A008/A153	148.841	148.937	150.134
A008/A154	130.816	131.375	133.628
A008/A155	133.259	133.266	130.141
A008/A156	150.495	150.755	151.355
A008/A159	142.493	142.454	141.955
A008/A164	134.673	134.639	135.127
A008/A166	162.162	162.55	163.909
A008/A168	144.241	144.335	144.176
A008/A169	165.101	164.979	166.46
A008/A170	144.945	145.196	146.375
A008/A173	146.244	146.518	146.966
A008/A174	149.305	149.437	150.265
A008/A175	151.878	151.794	145.272
A008/A177	143.555	143.513	145.022
A008/A178	152.543	152.661	152.225
A008/A179	152.971	153.225	153.248
A008/A180	150.303	150.466	149.903
A008/A183	159.193	159.336	159.27
A008/A184	156.107	156.089	155.063
A008/A186	153.464	153.613	153.977
A008/A187	151.987	152.338	153.494
A008/A189	150.37	150.527	149.527
A008/A190	145.814	145.358	146.008
A008/A191	166.934	166.972	168.289
A008/A193	155.569	155.949	156.548
A008/A194	124.988	124.842	124.688
A008/A196	146.702	146.672	148.542
A008/A198	156.96	157.453	157.124
A008/A200	129.889	129.78	129.221
A008/A202	136.315	136.457	135.973
A008/A203	143.195	143.254	145.602
A008/A204	142.606	142.972	143.652
A008/A205	135.341	135.572	135.723
A008/A207	133.372	133.347	132.739
A008/A208	155.09	155.148	153.665
A008/A211	148.071	148.267	149.405
A008/A215	149.501	149.568	149.256
A008/A216	156.201	155.967	156.874
A008/A217	152.216	152.7	153.77
A008/A222	151.869	152.379	151.371
A008/A223	146.998	146.361	147.132
A008/A225	160.082	160.589	161.525
A008/A232	149.946	150.406	149.687
A008/A235	155.42	155.491	157.284
A008/A237	145.637	145.988	146.288
A008/A240	158.321	158.657	158.805
A008/A241	144	144.628	145.547
A008/A242	133.682	133.868	133.908
A008/A243	162.351	162.714	162.867
A008/A244	150.902	150.648	151.409
A008/A246	154.069	154.527	153.285
A008/A247	160.424	160.922	162.82
A008/A248	131.224	131.687	132.976
A008/A250	125.288	125.317	126.445
A008/A253	154.358	154.324	155.434
A008/A254	152.894	153.184	154.036
A008/A256	124.054	124	123.063
A008/A257	149.005	148.643	149.142
A008/A258	144.496	144.196	144.221
A008/A259	136.295	136.086	137.529
A008/A260	142.592	143.408	145.161
A008/A262	145.93	145.685	144.952
A008/A264	147.361	147.354	147.334
A008/A265	137.38	137.713	138.965
A008/A266	158.342	158.831	159.394
A008/A268	151.583	151.693	154.198
A008/A269	139.897	139.905	140.502
A008/A270	159.224	159.506	162.393
A008/A271	122.916	123.019	122.459
A008/A272	165.94	165.737	164.865
A008/A277	140.185	139.434	140.753
A008/A278	149.967	149.997	149.999
A008/A279	151.929	152.039	154.28
A008/A280	165.103	165.14	163.785
A008/A282	137.192	136.766	135.352
A008/A283	151.308	151.858	152.155
A008/A284	141.833	141.868	143.326
A008/A285	120.044	120.09	118.106
A008/A287	148.488	148.769	147.817
A008/A288	130.679	130.73	129.531
A008/A289	150.071	150.057	150.627
A008/A291	170.073	170.216	171.417
A008/A292	145.331	145.041	144.239
A008/A293	138.074	138.011	136.834
A008/A294	137.195	137.069	136.042
A008/A295	123.143	122.972	123.547
A008/A296	148.887	148.839	150.806
A008/A298	155.105	155.307	154.977
A008/A299	136.911	136.764	137.812
A008/A302	153.255	153.026	155.181
A008/A303	139.964	139.916	139.602
A008/A304	145.779	145.941	147.003
A008/A305	151.702	152.346	153.432
A008/A306	154.095	154.138	154.645
A008/A309	145.231	145.006	146.308
A008/A311	145.383	145.651	146.595
A008/A314	154.768	155.002	152.771
A008/A315	143.377	143.803	143.825
A008/A316	164.334	165.099	165.017
A008/A319	157.622	157.514	157.815
A008/A322	143.234	142.968	144.561
A008/A325	128.379	128.58	129.504
A008/A327	120.799	120.309	119.023
A008/A328	147.077	146.943	147.844
A008/A330	136.041	135.542	131.836
A008/A331	146.533	147.146	146.898
A008/A334	149.726	150.449	148.77
A008/A335	165.905	165.931	165.431
A008/A337	159.209	158.773	158.186
A008/A345	170.53	171.112	176.044
A008/A349	153.053	153.274	156.34
A008/A351	159.991	160.056	160.247
A008/A354	174.38	174.329	172.8
A008/A356	150.638	150.877	150.923
A008/A357	136.939	137.177	137.84
A008/A358	160.054	160.069	161.311
A008/A362	160.74	160.981	162.718
A008/A370	136.908	136.539	135.199
A008/A371	135.198	135.308	134.753
A008/A375	161.62	162.046	163.368
A008/A376	134.809	135.138	135.525
A008/A377	142.003	142.362	141.691
A008/A379	160.961	161.093	157.491
A008/A380	137.787	137.58	138.292
A008/A381	139.365	139.968	142.76
A008/A382	125.303	125.082	124.064
A008/A384	148.201	148.264	149.838
A008/A387	145.24	145.769	145.909
A008/A389	166.603	166.34	167.039
A008/A391	152.151	151.931	152.982
A008/A392	147.155	147.181	146.523
A008/A393	150.47	150.565	151.972
A008/A395	158.655	159.169	160.724
A008/A397	152.56	152.709	152.167
A008/A398	163.791	164.212	165.573
A008/A399	159.874	160.518	160.755
A008/A402	161.599	161.976	162.091
A008/A403	152.633	152.936	155.646
A008/A405	163.384	163.638	163.821
A008/A406	152.952	152.931	155.042
A008/A407	154.237	154.436	153.672
A008/A408	150.514	150.308	149.395
A008/A410	156.271	156.458	155.853
A008/A412	150.316	150.627	149.468
A008/A413	161.24	161.147	160.87
A008/A418	146.92	147.038	147.066
A008/A420	166.231	166.21	165.501
A008/A421	161.021	161.544	158.675
A008/A422	153.74	153.609	153.575
A008/A423	143.862	143.449	142.11
A008/A425	160.894	160.814	160.106
A008/A426	154.766	155.238	154.773
A008/A427	145.971	146.157	147.714
A008/A428	150.243	150.396	150.359
A008/A429	162.041	162.495	162.617
A008/A430	150.404	150.531	150.13
A008/A432	144.294	144.688	144.988
A008/A435	165.541	165.734	166.361
A008/A436	161.54	161.354	162.256
A008/A438	162.115	162.137	162.733
A008/A439	153.736	153.797	154.674
A010/A011	160.399	159.732	159.75
A010/A012	152.036	152.112	152.259
A010/A013	152.758	152.428	151.518
A010/A014	163.715	163.874	162.623
A010/A015	157.233	156.645	155.798
A010/A016	145.591	145.349	147.826
A010/A017	175.64	175.276	175.449
A010/A018	164.889	165.066	165.085
A010/A020	163.134	162.78	161.872
A010/A021	166.278	166.351	166.407
A010/A022	162.42	161.66	161.483
A010/A023	158.499	158.021	155.662
A010/A025	160.102	159.963	160.351
A010/A026	170.494	169.584	170.472
A010/A027	169.209	168.992	167.631
A010/A029	147.518	147.08	147.011
A010/A030	154.376	154.357	156.042
A010/A031	160.482	159.465	159.175
A010/A032	153.827	153.85	153.319
A010/A033	170.62	170.066	171.456
A010/A034	153.005	153.185	151.512
A010/A035	157.845	157.976	159.44
A010/A036	151.913	152.366	151.912
A010/A037	176.688	175.662	178.009
A010/A038	175.717	174.819	174.055
A010/A039	161.815	161.521	160.252
A010/A040	161.685	161.476	161.891
A010/A041	165.599	165.35	166.692
A010/A043	148.597	148.699	148.652
A010/A044	176.752	176.114	177.331
A010/A045	165.874	165.661	166.799
A010/A046	153.639	153.063	152.734
A010/A047	157.073	156.795	156.703
A010/A048	164.124	163.502	161.428
A010/A049	155.555	155.975	156.713
A010/A054	149.232	149.034	149.329
A010/A055	174.245	173.566	173.463
A010/A056	165.316	164.932	164.558
A010/A057	160.884	160.848	162.413
A010/A059	158.611	158.527	158.029
A010/A060	159.789	159.784	159.826
A010/A062	167.763	167.559	167.405
A010/A064	164.426	163.794	162.75
A010/A065	161.095	160.942	161.02
A010/A067	154.69	154.885	154.296
A010/A070	155.897	156.351	156.022
A010/A071	151.111	150.877	151.682
A010/A072	151.741	151.727	152.454
A010/A073	147.593	147.364	148.28
A010/A074	146.674	147.298	146.151
A010/A075	174.918	174.21	172.667
A010/A078	168.674	168.736	166.858
A010/A079	169.288	168.356	168.422
A010/A081	157.643	156.976	155.731
A010/A082	159.312	159.096	161.006
A010/A083	148.901	148.423	149.127
A010/A084	142.484	142.146	141.095
A010/A087	146.096	145.467	146.588
A010/A088	148.968	148.14	149.488
A010/A090	152.071	151.967	151.84
A010/A091	133.966	133.454	132.443
A010/A092	146.959	146.732	146.421
A010/A093	131.643	131.333	128.21
A010/A094	150.827	150.523	149.112
A010/A096	145.407	145.281	147.446
A010/A097	164.223	163.919	163.193
A010/A098	148.129	148.349	149.663
A010/A099	147.026	146.529	146.285
A010/A101	156.496	156.278	157.188
A010/A102	153.718	154.28	154.102
A010/A103	143.383	143.755	143.395
A010/A104	162.553	162.55	163.75
A010/A105	142.34	142.8	143.822
A010/A106	158.414	158.214	158.983
A010/A107	156.484	156.028	154.083
A010/A108	148.323	148.119	148.372
A010/A113	158.809	159.255	161.027
A010/A114	151.12	151.653	151.097
A010/A115	165.75	165.083	166.505
A010/A116	157.137	156.785	157.82
A010/A117	159.812	159.553	159.416
A010/A118	155.08	154.745	151.338
A010/A119	163.77	163.237	165.677
A010/A120	163.501	162.816	163.056
A010/A121	160.045	159.03	156.921
A010/A123	163.404	162.96	167.581
A010/A128	147.933	148.365	147.389
A010/A133	172.968	172.276	172.174
A010/A141	164.641	164.107	163.418
A010/A142	155.973	156.295	155.101
A010/A143	150.544	150.105	147.189
A010/A144	154.588	154.557	152.422
A010/A145	154.568	153.502	148.806
A010/A146	160.479	159.958	160.987
A010/A147	150.048	149.636	148.664
A010/A150	161.079	160.621	160.705
A010/A151	154.058	153.242	153.2
A010/A152	161.051	159.801	160.259
A010/A153	158.687	158.141	158.893
A010/A154	141.77	140.579	142.386
A010/A155	142.474	142.47	138.899
A010/A156	160.752	159.959	160.114
A010/A159	152.349	151.657	150.714
A010/A164	144.179	143.843	143.886
A010/A166	172.531	171.754	172.668
A010/A168	153.749	153.539	152.934
A010/A169	174.785	174.182	175.219
A010/A170	154.516	154.399	155.133
A010/A173	155.938	155.722	155.725
A010/A174	159.477	158.641	159.024
A010/A175	162.479	160.998	154.031
A010/A177	153.103	152.717	153.781
A010/A178	162.065	161.865	160.984
A010/A179	162.719	162.429	162.007
A010/A180	159.739	159.67	158.662
A010/A183	169.31	168.54	168.029
A010/A184	165.665	165.293	163.822
A010/A186	163.225	162.817	162.736
A010/A187	161.402	161.542	162.253
A010/A189	159.878	159.731	158.286
A010/A190	153.978	154.562	154.767
A010/A191	177.015	176.175	177.048
A010/A193	165.662	165.153	165.306
A010/A194	133.692	134.046	133.446
A010/A196	156.798	155.875	157.301
A010/A198	167.505	166.657	165.882
A010/A200	138.239	138.984	137.98
A010/A202	145.337	145.661	144.731
A010/A203	152.751	152.457	154.36
A010/A204	152.823	152.175	152.41
A010/A205	144.741	144.776	144.482
A010/A207	141.699	142.551	141.498
A010/A208	164.592	164.352	162.423
A010/A211	158.11	157.471	158.164
A010/A215	159.549	158.772	158.014
A010/A216	165.139	165.171	165.632
A010/A217	161.765	161.904	162.529
A010/A222	162.397	161.583	160.13
A010/A223	155.732	155.565	155.89
A010/A225	169.896	169.793	170.284
A010/A232	160.291	159.61	158.446
A010/A235	164.98	164.694	166.043
A010/A237	155.454	155.192	155.047
A010/A240	168.486	167.861	167.563
A010/A241	153.809	153.832	154.306
A010/A242	143.302	143.072	142.667
A010/A243	172.216	171.918	171.626
A010/A244	160.893	159.851	160.168
A010/A246	163.575	163.731	162.043
A010/A247	170.754	170.126	171.578
A010/A248	140.712	140.891	141.735
A010/A250	134.644	134.52	135.204
A010/A253	164.209	163.527	164.193
A010/A254	162.831	162.388	162.795
A010/A256	132.924	133.204	131.822
A010/A257	157.545	157.847	157.901
A010/A258	153.464	153.4	152.98
A010/A259	144.863	145.29	146.288
A010/A260	153.038	152.612	153.92
A010/A262	155.038	154.889	153.71
A010/A264	156.781	156.558	156.093
A010/A265	147.89	146.917	147.724
A010/A266	168.788	168.035	168.152
A010/A268	161.663	160.896	162.956
A010/A269	149.368	149.109	149.26
A010/A270	169.458	168.71	171.152
A010/A271	131.83	132.223	131.218
A010/A272	175.701	174.94	173.624
A010/A277	149.717	148.638	149.512
A010/A278	159.582	159.201	158.758
A010/A279	161.676	161.243	163.039
A010/A280	174.978	174.344	172.544
A010/A282	144.918	145.97	144.11
A010/A283	161.272	161.062	160.913
A010/A284	151.719	151.071	152.085
A010/A285	128.871	129.294	126.865
A010/A287	158.504	157.972	156.576
A010/A288	139.845	139.934	138.29
A010/A289	160	159.261	159.386
A010/A291	180.382	179.42	180.176
A010/A292	154.006	154.245	152.997
A010/A293	147.519	147.214	145.593
A010/A294	146.191	146.273	144.801
A010/A295	132.621	132.176	132.306
A010/A296	157.945	158.043	159.564
A010/A298	165.487	164.511	163.736
A010/A299	146.209	145.968	146.571
A010/A302	163.566	162.23	163.94
A010/A303	149.55	149.12	148.361
A010/A304	155.417	155.145	155.762
A010/A305	162.059	161.549	162.19
A010/A306	163.68	163.342	163.403
A010/A309	154.8	154.209	155.066
A010/A311	155.192	154.854	155.354
A010/A314	164.386	164.206	161.53
A010/A315	153.612	153.007	152.584
A010/A316	175.422	174.302	173.776
A010/A319	166.703	166.717	166.574
A010/A322	152.02	152.171	153.32
A010/A325	137.837	137.784	138.262
A010/A327	128.853	129.513	127.782
A010/A328	155.928	156.147	156.603
A010/A330	144.267	144.745	140.595
A010/A331	156.92	156.35	155.657
A010/A334	159.283	159.653	157.529
A010/A335	175.089	175.135	174.189
A010/A337	167.851	167.977	166.945
A010/A345	181.768	180.316	184.803
A010/A349	162.877	162.478	165.099
A010/A351	170.105	169.26	169.006
A010/A354	184.402	183.533	181.558
A010/A356	160.243	160.081	159.682
A010/A357	146.31	146.381	146.598
A010/A358	169.689	169.273	170.07
A010/A362	170.545	170.185	171.477
A010/A370	146.213	145.743	143.958
A010/A371	144.265	144.511	143.511
A010/A375	171.78	171.25	172.127
A010/A376	144.349	144.342	144.284
A010/A377	151.838	151.566	150.449
A010/A379	170.574	170.296	166.249
A010/A380	146.937	146.784	147.051
A010/A381	149.655	149.172	151.519
A010/A382	134.884	134.285	132.823
A010/A384	157.722	157.468	158.597
A010/A387	155.771	154.973	154.667
A010/A389	176.732	175.544	175.797
A010/A391	160.915	161.135	161.74
A010/A392	156.856	156.384	155.282
A010/A393	160.355	159.768	160.731
A010/A395	168.213	168.372	169.482
A010/A397	162.553	161.913	160.925
A010/A398	173.822	173.416	174.331
A010/A399	170.554	169.722	169.513
A010/A402	171.647	171.179	170.849
A010/A403	162.52	162.14	164.404
A010/A405	173.395	172.842	172.58
A010/A406	163.086	162.134	163.8
A010/A407	163.552	163.639	162.431
A010/A408	159.893	159.512	158.154
A010/A410	165.811	165.662	164.612
A010/A412	160.295	159.831	158.227
A010/A413	170.974	170.351	169.629
A010/A418	156.597	156.242	155.825
A010/A420	176.234	175.414	174.26
A010/A421	170.403	170.747	167.434
A010/A422	163.441	162.813	162.334
A010/A423	152.394	152.653	150.868
A010/A425	170.02	170.018	168.865
A010/A426	164.908	164.442	163.531
A010/A427	155.298	155.361	156.473
A010/A428	160.185	159.6	159.118
A010/A429	171.811	171.699	171.376
A010/A430	159.759	159.735	158.888
A010/A432	154.095	153.892	153.746
A010/A435	175.329	174.938	175.12
A010/A436	171.395	170.558	171.015
A010/A438	172.269	171.341	171.492
A010/A439	163.769	163	163.433
A011/A012	151.58	151.993	152.287
A011/A013	151.922	152.309	151.546
A011/A014	163.674	163.755	162.651
A011/A015	155.791	156.526	155.826
A011/A016	145.137	145.23	147.854
A011/A017	174.595	175.157	175.477
A011/A018	163.9	164.947	165.113
A011/A020	162.522	162.661	161.9
A011/A021	166.001	166.231	166.435
A011/A022	161.274	161.541	161.511
A011/A023	157.814	157.902	155.69
A011/A025	159.122	159.843	160.379
A011/A026	168.978	169.465	170.5
A011/A027	168.472	168.873	167.659
A011/A029	146.866	146.961	147.039
A011/A030	154.102	154.237	156.07
A011/A031	158.952	159.346	159.203
A011/A032	153.644	153.731	153.347
A011/A033	169.519	169.947	171.484
A011/A034	152.465	153.066	151.54
A011/A035	157.367	157.857	159.468
A011/A036	152.207	152.246	151.94
A011/A037	175.292	175.543	178.037
A011/A038	173.827	174.7	174.083
A011/A039	161.045	161.401	160.28
A011/A040	160.894	161.357	161.919
A011/A041	164.458	165.23	166.72
A011/A043	148.485	148.58	148.68
A011/A044	175.835	175.995	177.359
A011/A045	165.126	165.542	166.827
A011/A046	153.03	152.944	152.762
A011/A047	155.879	156.676	156.731
A011/A048	162.831	163.383	161.456
A011/A049	155.901	155.856	156.741
A011/A054	148.759	148.915	149.357
A011/A055	173.293	173.446	173.491
A011/A056	164.771	164.813	164.586
A011/A057	160.36	160.729	162.441
A011/A059	158.109	158.408	158.057
A011/A060	159.331	159.665	159.854
A011/A062	167.357	167.44	167.433
A011/A064	163.494	163.674	162.778
A011/A065	160.086	160.823	161.048
A011/A067	154.324	154.766	154.324
A011/A070	155.631	156.231	156.05
A011/A071	150.529	150.757	151.71
A011/A072	151.613	151.608	152.482
A011/A073	146.567	147.245	148.308
A011/A074	147.274	147.178	146.179
A011/A075	173.474	174.09	172.695
A011/A078	168.396	168.617	166.886
A011/A079	166.957	168.237	168.45
A011/A081	157.328	156.857	155.759
A011/A082	158.538	158.976	161.034
A011/A083	147.895	148.303	149.155
A011/A084	141.721	142.027	141.123
A011/A087	144.926	145.347	146.616
A011/A088	147.717	148.021	149.516
A011/A090	151.163	151.848	151.868
A011/A091	132.787	133.335	132.471
A011/A092	146.599	146.613	146.449
A011/A093	131.127	131.214	128.238
A011/A094	149.533	150.403	149.14
A011/A096	144.544	145.162	147.474
A011/A097	163.449	163.8	163.221
A011/A098	147.907	148.23	149.691
A011/A099	146.011	146.409	146.313
A011/A101	155.722	156.159	157.216
A011/A102	154.174	154.161	154.13
A011/A103	143.552	143.636	143.423
A011/A104	162.404	162.43	163.778
A011/A105	142.169	142.681	143.85
A011/A106	157.48	158.095	159.011
A011/A107	155.333	155.909	154.111
A011/A108	147.944	148	148.4
A011/A113	159.225	159.135	161.055
A011/A114	151.527	151.534	151.125
A011/A115	165.251	164.964	166.533
A011/A116	156.515	156.666	157.848
A011/A117	159.455	159.434	159.444
A011/A118	153.049	154.626	151.366
A011/A119	162.633	163.118	165.705
A011/A120	163.142	162.697	163.084
A011/A121	158.469	158.911	156.949
A011/A123	162.509	162.841	167.609
A011/A128	147.813	148.246	147.417
A011/A133	171.4	172.157	172.202
A011/A141	164.079	163.988	163.446
A011/A142	156.008	156.176	155.129
A011/A143	149.538	149.986	147.217
A011/A144	153.74	154.438	152.45
A011/A145	153.075	153.383	148.834
A011/A146	159.45	159.838	161.015
A011/A147	148.917	149.517	148.692
A011/A150	159.845	160.502	160.733
A011/A151	152.783	153.123	153.228
A011/A152	159.2	159.682	160.287
A011/A153	157.161	158.022	158.921
A011/A154	140.175	140.46	142.414
A011/A155	142.001	142.351	138.927
A011/A156	159.665	159.84	160.142
A011/A159	152.128	151.538	150.742
A011/A164	143.508	143.723	143.914
A011/A166	170.799	171.635	172.696
A011/A168	153.216	153.42	152.962
A011/A169	173.513	174.063	175.247
A011/A170	153.844	154.28	155.161
A011/A173	155.321	155.603	155.753
A011/A174	157.793	158.522	159.052
A011/A175	160.316	160.879	154.059
A011/A177	152.352	152.597	153.809
A011/A178	162.018	161.746	161.012
A011/A179	162.268	162.31	162.035
A011/A180	159.412	159.551	158.69
A011/A183	168.033	168.421	168.057
A011/A184	164.669	165.174	163.85
A011/A186	162.712	162.698	162.764
A011/A187	161.062	161.423	162.281
A011/A189	159.722	159.611	158.314
A011/A190	154.237	154.442	154.795
A011/A191	175.532	176.056	177.076
A011/A193	164.477	165.033	165.334
A011/A194	134.242	133.927	133.474
A011/A196	155.456	155.756	157.329
A011/A198	166.208	166.538	165.91
A011/A200	139.012	138.865	138.008
A011/A202	145.691	145.541	144.759
A011/A203	151.795	152.338	154.388
A011/A204	151.964	152.056	152.438
A011/A205	144.283	144.657	144.51
A011/A207	142.585	142.432	141.526
A011/A208	163.973	164.233	162.451
A011/A211	156.639	157.352	158.192
A011/A215	158.206	158.653	158.042
A011/A216	164.016	165.052	165.66
A011/A217	161.622	161.785	162.557
A011/A222	160.691	161.464	160.158
A011/A223	154.933	155.446	155.918
A011/A225	169.439	169.674	170.312
A011/A232	158.925	159.491	158.474
A011/A235	164.175	164.575	166.071
A011/A237	154.917	155.072	155.075
A011/A240	167.821	167.742	167.591
A011/A241	153.767	153.713	154.334
A011/A242	143.061	142.953	142.695
A011/A243	171.602	171.799	171.654
A011/A244	159.148	159.732	160.196
A011/A246	163.705	163.612	162.071
A011/A247	169.833	170.007	171.606
A011/A248	140.015	140.772	141.763
A011/A250	134.329	134.401	135.232
A011/A253	163.111	163.408	164.221
A011/A254	161.923	162.268	162.823
A011/A256	132.785	133.085	131.85
A011/A257	157.323	157.728	157.929
A011/A258	152.292	153.281	153.008
A011/A259	144.984	145.171	146.316
A011/A260	152.12	152.493	153.948
A011/A262	154.463	154.77	153.738
A011/A264	156.456	156.439	156.121
A011/A265	146.605	146.798	147.752
A011/A266	167.876	167.916	168.18
A011/A268	160.352	160.777	162.984
A011/A269	148.571	148.99	149.288
[truncated: 33,247 more rows]
