# Supplementary material for: SPDC‐HG: An accelerator of genomic hybrid breeding in maize
Source: Plant Biotechnol J. 2025 Feb 27;23(5):1847–61. doi: 10.1111/pbi.70011 (PMC12018846; doi:10.1111/pbi.70011)
Supplement: Supplementary file 14 — Table S6 The EW values of the 129 hybrids validated in the field. [file PBI-23-1847-s003.xlsx]

## Sheet: Supplementary table S6
Table S6 The EW values of the 129 hybrids validated in the field
Type	Cross	EW_validation (g)
bottom100	A002/A285	109.68
bottom100	A002/A327	135.97
bottom100	A084/A093	133.222
bottom100	A084/A285	107.735
bottom100	A084/A327	132.846
bottom100	A091/A093	130.404
bottom100	A091/A194	132.851
bottom100	A091/A250	136.122
bottom100	A091/A285	103.796
bottom100	A091/A288	116.943
bottom100	A091/A325	119.354
bottom100	A091/A382	113.658
bottom100	A093/A194	129.296
bottom100	A093/A207	124.858
bottom100	A093/A248	128.875
bottom100	A093/A256	121.168
bottom100	A093/A285	106.974
bottom100	A093/A288	123.016
bottom100	A093/A295	108.678
bottom100	A093/A325	125.535
bottom100	A093/A327	133.424
bottom100	A093/A330	130.189
bottom100	A093/A382	120.268
bottom100	A103/A327	126.687
bottom100	A105/A285	110
bottom100	A105/A327	127.133
bottom100	A155/A285	103.956
bottom100	A164/A285	110.884
bottom100	A164/A327	133.448
bottom100	A194/A250	121.132
bottom100	A194/A325	127.708
bottom100	A194/A327	138.283
bottom100	A194/A382	124.469
bottom100	A200/A327	133.02
bottom100	A202/A285	106.631
bottom100	A202/A327	131.534
bottom100	A207/A285	134.122
bottom100	A207/A327	133.763
bottom100	A242/A327	129.114
bottom100	A248/A271	127.689
bottom100	A248/A285	104.483
bottom100	A248/A327	129.144
bottom100	A250/A256	98.1048
bottom100	A250/A327	114.672
bottom100	A256/A271	122.736
bottom100	A256/A295	96.5182
bottom100	A256/A325	107.019
bottom100	A256/A382	103.446
bottom100	A271/A325	127.22
bottom100	A271/A382	121.655
bottom100	A285/A288	97.4133
bottom100	A285/A294	106.016
bottom100	A285/A325	99.3777
bottom100	A285/A327	106.775
bottom100	A285/A330	105.054
bottom100	A285/A370	107.103
bottom100	A285/A371	103.346
bottom100	A285/A376	106.285
bottom100	A285/A382	97.1663
bottom100	A288/A327	133.677
bottom100	A288/A382	104.623
bottom100	A295/A325	97.4119
bottom100	A295/A382	96.8554
bottom100	A325/A327	134.349
bottom100	A325/A382	109.826
bottom100	A327/A330	131.239
top100	A017/A037	316.351
top100	A017/A191	307.065
top100	A017/A291	309.853
top100	A017/A354	238.927
top100	A037/A044	243.748
top100	A037/A169	322.603
top100	A037/A191	260.805
top100	A037/A345	239.757
top100	A037/A354	247.175
top100	A037/A389	243.241
top100	A038/A291	269.199
top100	A038/A354	256.531
top100	A044/A169	210.848
top100	A044/A191	234.271
top100	A044/A345	216.575
top100	A044/A354	226.454
top100	A044/A389	219.098
top100	A044/A420	212.114
top100	A055/A291	241.479
top100	A055/A354	225.985
top100	A075/A354	234.406
top100	A133/A291	248.768
top100	A133/A345	226.407
top100	A133/A354	275.203
top100	A169/A291	233.288
top100	A169/A354	219.22
top100	A191/A272	244.254
top100	A191/A280	223.462
top100	A191/A291	249.761
top100	A191/A316	281.939
top100	A191/A335	242.644
top100	A191/A345	294.854
top100	A191/A354	293.637
top100	A191/A420	295.245
top100	A272/A291	293.587
top100	A272/A354	297.704
top100	A280/A354	212.824
top100	A291/A335	249.128
top100	A291/A354	252.422
top100	A291/A389	235.656
top100	A291/A420	238.47
top100	A316/A354	220.682
top100	A335/A354	231.099
top100	A337/A354	280.005
top100	A345/A351	299.747
top100	A345/A389	222.314
top100	A345/A398	218.657
top100	A345/A399	223.592
top100	A345/A402	232.314
top100	A345/A429	218.478
top100	A345/A435	216.708
top100	A345/A438	303.419
top100	A354/A375	225.575
top100	A354/A389	222.795
top100	A354/A398	228.318
top100	A354/A399	203.468
top100	A354/A402	270.021
top100	A354/A405	221.13
top100	A354/A420	223.454
top100	A354/A425	227.68
top100	A354/A429	225.09
top100	A354/A435	226.149
top100	A354/A438	219.251
