# Supplementary material for: SPDC‐HG: An accelerator of genomic hybrid breeding in maize
Source: Plant Biotechnol J. 2025 Feb 27;23(5):1847–61. doi: 10.1111/pbi.70011 (PMC12018846; doi:10.1111/pbi.70011)
Supplement: Supplementary file 15 — Table S7 Estimated GCA values for the 266 inbred lines. [file PBI-23-1847-s022.xlsx]

## Sheet: Supplementary table S7
Table S7 Estimated GCA values for the 266 inbred lines
Inbred lines	GCAEW	GCAEGW	GCAERN	GCAKNR	GCAED	GCAEL	GCACD	GCAPH	GCAEH
A002	-14.6927	-13.3437	0.176643	-2.6364	0.165401	-0.690035	0.221099	-10.5759	-9.26693
A003	-8.01451	-7.77359	0.178155	-0.58158	-0.0583732	-0.641259	-0.174637	-0.627111	-2.00822
A005	-12.0838	-9.98437	-0.542593	-2.15621	0.0465527	-0.408426	0.0830034	2.24948	4.15208
A006	1.99117	2.46955	0.27759	-0.979643	0.094398	0.358801	0.120231	0.900202	-2.24525
A007	-3.3236	-5.25658	-0.611862	0.984309	0.046247	0.242282	0.0857711	-0.744327	-0.73016
A008	-7.12425	-7.7566	-0.249087	-1.7286	0.0641621	-0.104621	0.0616815	-9.36836	-4.35084
A010	2.11207	-0.771529	-0.531453	1.08826	-0.015125	0.327015	0.0461452	15.006	11.295
A011	2.08577	1.82145	0.347828	-0.930347	0.241495	-0.0862052	0.143928	-8.59408	-4.64447
A012	-5.65898	-3.55866	0.42224	-0.0869306	0.0116961	-0.216797	0.0713554	-11.101	-9.26238
A013	-5.44355	-4.63609	0.130421	-1.24733	0.231255	-0.434644	0.1644	-15.2414	-9.12558
A014	5.93686	6.83517	0.915394	-0.209491	0.100192	-0.205722	0.0715574	8.31527	4.98753
A015	-1.10099	-3.47899	0.339792	-0.953941	0.0475825	-1.25035	0.0838178	7.81161	4.65135
A016	-12.4532	-9.43933	1.10875	-1.35734	0.113061	-1.14501	0.0564163	-3.21639	3.65405
A017	17.5611	13.739	0.598019	1.76187	0.0756793	0.0874005	-0.144716	10.1578	5.14835
A018	7.33894	2.92621	1.71838	-0.828856	0.261021	-0.380619	0.144612	9.07707	4.92626
A020	5.02173	4.38788	0.778101	0.415105	0.0668794	0.773957	0.0806464	11.8103	0.68598
A021	8.46694	8.14002	0.297554	-0.195406	-0.0636171	-0.246246	-0.181472	8.89247	4.2967
A022	3.90206	4.3479	0.153991	1.71561	0.0269561	0.174688	0.0587477	2.45636	9.42139
A023	0.221832	0.162886	0.260956	0.278651	0.0901939	0.0353163	0.00351493	-2.63773	-0.813298
A025	2.1682	-0.32704	0.642801	1.34872	-0.0584123	-0.00566691	-0.136954	6.89901	0.82925
A026	11.7048	12.2412	0.734409	0.835762	0.204164	0.416954	0.11531	7.84253	5.22164
A027	11.16	10.6945	0.143408	1.10661	0.0233489	-0.00811342	-0.142375	7.572	2.78842
A029	-10.6577	-7.6896	-0.533597	1.15727	-0.215676	-0.132647	-0.0573065	-4.04876	-5.12709
A030	-3.45519	-2.23777	-1.69259	1.08908	-0.220238	0.611014	-0.0825447	3.15523	2.06933
A031	1.7262	3.46876	0.062518	-0.77837	-0.0655146	-0.0688024	-0.0912884	3.92087	1.87437
A032	-3.97628	-0.59557	0.239059	-0.543145	-0.05425	-0.302715	-0.0879872	8.29569	3.99919
A033	12.3825	10.3317	1.38315	-0.607484	0.169899	0.678864	0.0960692	8.53032	4.43192
A034	-4.67346	-2.01548	-1.01601	0.953868	-0.128511	0.248909	-0.0856304	-3.56005	-1.79396
A035	0.245842	-1.03041	-0.651251	-0.637195	-0.0896336	0.411496	0.0181332	0.887675	0.590398
A036	-5.45904	-4.51698	0.596947	-1.0088	0.0491502	-0.223786	0.111753	-3.45104	-5.33762
A037	17.9353	14.8955	0.571618	2.25331	0.0430346	1.40227	-0.0188704	11.2592	4.35266
A038	17.1796	16.0218	0.944038	0.597318	0.201113	0.274017	0.0996244	9.38951	4.6067
A039	3.63047	4.45779	-1.55052	-0.105294	0.0330413	-0.00849704	-0.0429785	6.08098	4.67081
A040	3.71276	5.03861	0.725136	0.332145	-0.000449733	-0.372623	-0.0436938	5.326	-1.09974
A041	7.59352	6.33495	0.179668	0.698132	0.0576972	0.121248	-0.042711	10.516	5.41838
A043	-9.18701	-8.10615	-0.981734	-0.597672	-0.0760651	0.234842	-0.0898467	-15.3039	-12.4819
A044	18.4513	16.5297	0.255504	2.09387	0.147272	0.663585	-0.0133778	19.7171	15.2985
A045	7.90143	6.66364	0.778952	-0.934437	0.312134	-0.313113	0.103888	11.0975	5.2472
A046	-4.67762	-3.38995	0.0279814	-0.0264152	-0.131076	0.432816	-0.0652253	-9.08608	-7.56157
A047	-0.973373	-2.47334	-0.597847	0.81927	0.053632	0.132477	0.118261	2.97708	3.57286
A048	5.72783	1.5948	1.46699	-0.920538	0.105914	0.00970473	0.24397	-5.80844	-0.319496
A049	-1.83109	-3.02795	-0.384697	-0.139709	-0.0509576	0.0803784	0.0155223	-1.30805	0.476192
A054	-8.81941	-7.35273	-1.44213	0.0110934	-0.3022	0.75291	-0.145047	-0.786545	2.04253
A055	15.8297	6.60039	-0.35219	1.61314	0.129658	0.962366	0.232389	1.65494	-1.30668
A056	7.16554	3.82089	-0.53521	1.248	0.0498795	0.691997	0.102644	-0.614582	-2.17973
A057	3.05207	1.50153	-0.406302	0.156274	0.00905165	0.744175	0.107922	-4.70862	-9.07854
A059	0.689232	-0.533463	-1.23432	1.33394	-0.101281	0.514515	0.0407569	0.556573	-0.77286
A060	1.96751	1.63818	0.127756	-0.030035	-0.0351995	0.357935	-0.0428493	9.53692	3.36972
A062	9.82229	6.98455	2.06106	-0.802447	0.326311	0.342824	0.300648	12.8969	9.7596
A064	6.07171	-3.7387	-0.224591	-0.703732	0.0865087	0.75898	0.0970205	18.3763	9.03387
A065	3.19392	2.11342	-0.691968	-0.553775	0.166402	0.0317281	0.0415131	8.47417	7.28872
A067	-2.88106	-3.4112	-0.129083	-1.10502	0.0848816	-0.0780745	0.0755045	1.8562	-0.0827541
A070	-1.447	-0.876371	0.725108	0.927385	-0.158733	0.295551	-0.0233729	9.30352	6.0632
A071	-6.83622	-5.003	-0.215675	-1.23619	-0.119408	-0.802037	-0.0123395	-4.92781	-6.88683
A072	-6.00402	-1.16948	0.826303	-0.0799376	-0.148283	0.207833	-0.0713686	-2.26925	-1.37748
A073	-10.3294	-7.20518	-0.075216	-0.346245	-0.114559	0.0719402	-0.107714	-6.09866	-7.4766
A074	-10.4808	-7.39039	0.295911	-1.47345	-0.0687622	-0.822341	-0.0962465	-12.7557	-12.3811
A075	16.3867	12.9057	0.988255	0.842624	0.0949389	0.000905665	-0.120905	11.3921	1.7639
A078	10.8621	8.98494	1.07776	0.306419	0.16363	0.159749	-0.0608833	10.503	5.84168
A079	10.5957	7.90518	0.0100226	0.0768204	0.118218	0.697916	0.0432073	8.69171	-1.52147
A081	-0.806659	-0.581275	0.815469	0.417157	0.0211943	0.0712775	-0.0992879	-10.8918	-1.41473
A082	1.3885	-0.574257	-0.322277	1.00166	0.0221149	0.0955879	0.0937668	7.92405	2.48398
A083	-9.28561	-8.00064	-0.869199	0.331406	-0.139152	-0.0852307	-0.0301935	-2.13321	4.00765
A084	-15.6033	-12.3724	-0.168647	-0.0903853	-0.266528	0.00775525	-0.0804746	-5.29659	-2.26212
A087	-12.2431	-10.1844	-0.731267	-0.382907	0.0318266	-0.344534	0.09231	-2.0601	2.1179
A088	-9.52131	-7.02861	0.0609378	0.584838	-0.130427	-0.523169	0.0207306	-1.04451	4.94036
A090	-5.78137	-3.26955	-0.248667	-0.282542	-0.0635616	-0.0458771	-0.0433416	-19.0793	-11.4101
A091	-24.3282	-19.5862	-0.38294	-1.34663	-0.236176	-1.34742	-0.108015	-11.2242	-2.15044
A092	-11.0104	-6.99335	-0.31657	-0.814766	-0.0464882	-0.608522	-0.0485	-8.52918	-6.57927
A093	-26.4089	-21.339	-0.700403	0.263118	-0.292888	-0.298362	-0.0797769	-8.01525	-0.900571
A094	-7.22273	-7.57135	-1.54553	0.570727	-0.186217	0.321453	-0.114005	-4.79529	2.66312
A096	-12.4805	-10.1951	-0.42831	-0.639328	-0.196126	-0.141049	-0.0654087	-10.4609	-7.8106
A097	6.20177	6.34513	0.171969	1.30703	-0.0340015	1.39231	-0.0490788	9.60318	-3.55423
A098	-9.42734	-6.50668	0.0214105	-0.575078	-0.138864	-0.34865	-0.115787	-6.23827	-11.8508
A099	-11.2447	-9.57885	-1.18895	0.518646	-0.310645	0.478164	-0.128784	-8.23417	1.67289
A101	-1.48224	0.227341	0.343436	1.37705	-0.118457	0.289543	-0.135633	-3.67308	3.75503
A102	-3.47589	-2.98477	0.385295	0.172995	-0.0718435	0.114719	-0.00954508	1.12594	3.51221
A103	-14.0837	-10.8733	-0.0882694	-0.0778033	-0.220774	-0.0415035	-0.0999958	-2.7687	-5.97016
A104	4.82067	5.2941	-1.17804	0.78142	-0.21357	1.40728	-0.0934487	10.4413	5.96767
A105	-15.0213	-10.9697	-0.392864	-0.0809848	-0.13611	-0.125575	-0.0816343	-4.14806	-6.08281
A106	0.424733	2.82911	-0.957721	2.46522	-0.173157	1.22816	-0.166484	3.57603	3.23743
A107	-1.75641	-1.39766	-1.14429	-0.00578685	-0.161944	-0.437405	-0.0598226	-1.43848	-2.4738
A108	-9.64518	-6.4064	-1.46982	-0.436626	-0.254034	0.484723	-0.113802	-0.47166	-0.805212
A113	1.46911	2.32981	-0.424461	0.0226737	0.0174019	0.273491	0.0145731	-4.27031	-0.81046
A114	-6.12854	-5.62326	-0.661264	-0.185131	-0.0691769	-0.0121563	-0.0160157	-9.10355	-6.47433
A115	7.28351	1.71246	-0.0662118	-0.0692568	0.0985605	0.438115	0.134184	-3.16315	2.12943
A116	-0.989814	-2.26694	-0.877128	1.11816	-0.0597998	0.6821	0.0281626	-3.55957	2.57875
A117	1.7329	3.232	-0.678617	0.296819	0.0102183	0.312447	0.0478908	-3.66361	1.71712
A118	-3.07986	-4.27883	0.0765145	-0.535146	0.0891848	0.0824101	0.0785444	-1.01455	-2.87166
A119	5.49419	3.18756	0.404687	-0.311878	0.170832	0.636576	0.119757	7.0655	1.67819
A120	5.05705	0.0391327	-0.244391	-0.147913	-0.0388237	0.332506	0.00825867	4.75323	4.51118
A121	1.27289	0.0191253	-0.153154	-0.549417	0.0193249	0.00707682	0.0815095	-0.67909	0.166144
A123	5.27221	1.53307	0.733409	-0.910573	0.213046	-0.364764	0.161425	9.39694	4.06836
A128	-9.56522	-7.27309	-0.897588	-0.544825	-0.134614	0.271995	-0.0501373	-12.8558	-10.519
A133	14.4347	14.0842	1.29328	0.780317	0.185818	0.266969	-0.0283204	15.5148	4.98142
A141	6.30198	3.35968	-1.67333	1.44659	-0.144108	1.57303	-0.034509	1.21407	-3.54636
A142	-1.54206	-4.75317	2.17043	-1.47516	0.347178	-0.461858	0.296596	-2.24371	0.532925
A143	-7.70721	-8.49613	1.46209	-1.26912	0.17308	-0.344084	0.194942	-0.338743	0.551057
A144	-3.23973	-5.8472	-0.493426	0.208658	-0.164465	0.112827	-0.052753	2.9749	1.48828
A145	-4.25325	-3.14497	0.499584	-0.423868	-0.0262553	-0.302907	-0.0243415	1.7668	-0.850815
A146	2.18458	1.04437	-0.741125	0.767597	-0.00602852	0.610189	-0.0130197	-12.3294	-10.2796
A147	-8.1666	-8.41955	1.97736	-2.60196	0.341989	-0.209886	0.416203	0.937536	3.594
A150	2.946	0.441202	1.28832	-0.140098	0.120298	0.226485	0.168294	-7.43308	-3.78467
A151	-4.49548	-4.32473	0.261596	-0.784266	0.109647	-0.79478	0.0392111	-6.72442	1.93325
A152	2.07214	-3.09879	0.616519	-0.947769	0.161778	-0.17038	0.20874	3.94086	2.36203
A153	0.375334	-1.4829	-0.936859	1.27095	-0.0415919	0.375009	0.0241306	2.81148	-0.543747
A154	-17.0822	-15.2558	-1.09193	0.619334	-0.292548	-0.317754	-0.0647706	-9.04955	1.14052
A155	-15.367	-11.5273	0.157902	0.134342	-0.195928	-0.65913	0.0211951	-4.6103	4.00925
A156	2.2212	2.69272	0.366377	-0.932438	0.028906	0.133965	-0.0120457	19.7255	11.5913
A159	-6.11473	-5.69965	-0.157833	-1.88586	-0.0343046	-0.152189	0.124193	10.005	5.38386
A164	-13.8655	-10.8327	-0.0821101	0.249213	-0.0554998	-0.678676	0.0246672	0.414805	2.34375
A166	14.0359	12.8611	1.00201	-0.267223	0.120827	0.913851	0.15231	23.8529	20.466
A168	-4.25662	-1.21964	0.888761	0.174701	0.201127	-0.50595	0.090687	1.36322	7.33407
A169	16.3769	12.1799	0.686798	1.29489	-0.0113162	0.797942	-0.113197	14.514	-1.83913
A170	-3.34412	-1.40313	-0.0622054	-0.244854	-0.126989	-0.1772	-0.0828595	-5.73965	0.664856
A173	-2.05014	1.1197	0.41325	-0.0476135	-0.0408394	-0.218191	0.00325362	0.140323	-0.123814
A174	0.935952	0.997462	1.56192	-0.451423	0.207724	-0.196366	0.16934	-1.62894	-2.36059
A175	3.23287	3.43537	-0.88854	-0.361527	0.0952985	0.236654	0.0905759	-4.26723	-1.41296
A177	-4.98106	-5.08651	-0.405275	-1.54344	0.104576	-0.382074	0.108236	-4.84705	-5.70993
A178	4.02444	5.21503	0.612709	-0.486392	0.216787	-0.197772	0.0697056	10.2461	4.65356
A179	4.69538	5.32045	0.0285633	-0.469537	0.104654	-0.454293	0.133099	4.49088	1.07672
A180	1.85854	-0.464696	0.187441	-0.171863	0.102206	-0.878817	0.0410185	-2.22465	1.09561
A183	10.8067	10.7771	-0.611861	-0.451932	0.215584	-0.184005	0.163462	-10.6701	-9.37038
A184	7.52687	7.71731	0.647587	-0.205743	0.0334001	-0.536812	0.0201788	-12.3494	-2.96533
A186	5.07218	6.07575	0.469306	0.904265	0.112018	-0.581237	-0.0177783	-2.38239	2.66458
A187	3.75986	4.05891	0.465882	0.557844	0.102616	-0.5972	0.0146677	-7.83908	-0.796973
A189	1.92544	3.76853	0.640423	0.919565	0.0809727	-0.592801	0.00573564	-7.5265	0.0604151
A190	-3.21154	4.41444	0.557296	-0.598132	0.116543	-0.852149	0.0176926	-6.09213	4.05717
A191	18.5148	16.1384	0.447461	0.928122	0.131318	0.380445	0.0388734	12.514	3.72934
A193	7.45663	6.91184	0.106265	0.114799	0.0733716	0.177028	0.123081	5.54111	2.19227
A194	-23.7525	-20.6749	-0.954658	-2.00452	-0.359439	-0.0810977	-0.134777	7.24087	4.7487
A196	-1.8732	-1.79174	-0.207574	-0.310156	-0.0202387	-0.154982	-0.038471	6.09382	7.29666
A198	8.907	3.88876	-1.65293	1.126	-0.0354752	0.72925	0.107371	16.914	11.4008
A200	-18.7662	-15.7218	-1.70236	0.17301	-0.216092	-0.302461	-0.0742965	-16.1951	-7.64495
A202	-12.0969	-9.90448	-0.674637	0.00754026	-0.249907	-0.351282	-0.0655025	-7.11127	-3.77833
A203	-5.31191	-1.78841	0.168741	0.227921	-0.187088	0.355756	-0.14298	15.9037	6.53031
A204	-5.55367	-3.65392	0.61286	0.708623	-0.261748	-0.0357208	-0.15222	5.32632	5.29101
A205	-12.9699	-8.18808	-0.231704	-0.979345	-0.099184	-0.615633	-0.162591	-9.86685	-7.56194
A207	-15.2925	-9.42842	-1.11681	1.07846	-0.275541	-0.163564	-0.19354	-10.0723	-0.0987696
A208	6.55681	6.88945	0.0376821	0.730452	-0.0878328	-0.17529	-0.179515	6.10064	-1.33331
A211	-0.26987	0.243186	1.65816	-0.649944	0.269652	0.2224	0.190069	-3.2065	-0.450197
A215	1.05722	-0.596368	0.155144	-0.0863022	0.0742148	0.435087	0.0708116	-4.30779	-4.62867
A216	7.35038	8.06876	0.712006	0.53899	0.207783	-0.150675	0.168085	-3.1141	-2.01941
A217	4.12209	3.48397	0.81364	0.362405	0.0475834	-0.122353	0.128673	-0.344369	-0.266266
A222	3.84212	3.23577	2.14038	0.0841764	0.223953	-0.172069	0.174896	2.38088	0.19362
A223	-2.15616	-0.261927	-0.754829	0.965159	-0.144064	0.326928	-0.0964489	0.498653	0.51235
A225	11.9924	9.50409	0.371056	0.22761	-0.0241384	0.342318	-0.141527	10.9133	1.37248
A232	1.84976	2.78924	-0.0371425	-0.575384	0.0839622	-0.103749	0.0621598	-9.58446	-8.31721
A235	6.88352	7.29214	0.0574804	0.657779	-0.0917302	-0.228626	-0.177156	5.36339	-1.47405
A237	-2.56878	-0.915337	-0.433452	-0.169051	0.000185512	0.046565	-0.000302436	-19.8327	-13.0756
A240	10.012	10.0502	0.269395	0.572603	0.0155421	-0.18286	-0.154397	7.91364	-1.22483
A241	-4.00212	-2.94897	0.35063	0.0836142	-0.0694068	0.00135034	-0.000227115	-8.36337	-6.11752
A242	-14.6282	-10.2281	0.124848	0.00851328	-0.00594592	-1.39516	0.0178446	-16.3347	1.89064
A243	14.092	11.0688	0.631076	-0.516442	0.0639299	0.367726	-0.0844465	4.87542	-1.90696
A244	2.09507	3.47466	-0.570447	1.42426	-0.0027588	0.530685	-0.0682868	12.0367	3.58015
A246	5.92676	4.23736	-0.919182	0.657511	0.0213612	0.316974	0.108979	-3.30348	-2.60069
A247	12.3342	9.81118	0.244027	0.548127	0.0213671	0.385718	0.00593249	13.4515	3.19531
A248	-16.883	-9.4089	-1.30285	-0.00217673	-0.200975	-0.970262	-0.11424	-16.0621	3.71558
A250	-23.1724	-21.8526	-1.2835	0.443478	-0.545364	-0.63751	-0.338729	0.823748	7.41963
A253	5.70438	4.54989	1.64871	-1.84787	0.261037	-0.331588	0.192651	0.733973	-2.79722
A254	4.67915	3.67008	-2.72831	1.83944	-0.183531	2.35242	-0.124526	20.669	12.0303
A256	-24.5476	-20.194	-0.808355	1.11467	-0.436975	-1.13611	-0.287756	-4.6461	4.97522
A257	0.0383634	-0.124729	-2.10148	0.543164	-0.0603563	0.842878	-0.0568616	5.44228	5.76473
A258	-4.36178	-2.90942	-0.30077	-1.21355	-0.0390084	-0.336842	-0.010621	-1.0776	4.54109
A259	-12.5072	-6.80363	-1.01126	-0.496653	-0.158078	-0.745427	-0.0915698	-18.5624	-10.6795
A260	-5.05608	-2.82013	-0.419862	0.017112	-0.0709737	-0.469919	-0.0484752	-5.91636	4.8318
A262	-2.95934	-3.55084	-0.336572	-1.77143	0.103031	-0.236952	0.141926	-15.9798	-6.43432
A264	-1.23033	-1.28786	1.25506	0.0333689	0.039826	-0.039305	-0.000310184	-1.76306	-0.364154
A265	-10.7689	-7.93197	-0.836925	-0.396368	-0.151659	-0.724527	-0.135102	-19.3004	-7.71603
A266	10.2328	8.85492	0.813811	-0.614871	0.0378454	0.591013	-0.0472333	11.6344	3.33694
A268	3.20392	0.189158	-0.625524	-1.45035	0.163394	0.0581697	0.171209	-17.6877	-4.56516
A269	-8.67359	-7.33693	-1.64122	-1.00769	-0.0783528	-0.694742	-0.0389041	-18.1643	-11.0862
A270	10.9672	7.99794	-0.342438	1.03515	0.0325127	0.713663	0.0807988	-5.47745	-1.47056
A271	-25.591	-20.9437	-0.479667	0.926573	-0.176929	-0.97041	-0.0632989	-6.63518	5.90737
A272	17.1686	13.1426	0.0697876	0.197788	0.171689	0.735525	0.067361	11.1105	5.9333
A277	-9.1128	-0.606613	-0.243411	-1.8532	0.0873626	-1.06619	-0.0162033	-19.997	-7.59114
A278	1.34687	0.877033	-0.830238	0.0368286	0.0284137	0.456883	-0.019462	-21.1274	-13.3933
A279	3.59262	2.32206	-0.88813	0.0240221	0.0330296	0.510054	-0.0224705	-20.8942	-13.266
A280	16.6188	11.5918	-0.70433	0.207807	0.0735278	1.42175	0.0255434	0.579457	-7.04991
A282	-11.8269	-9.17473	0.0978629	-0.810455	-0.0230955	-0.388889	0.00770669	-11.41	-6.13682
A283	3.279	2.73372	0.00702955	0.336434	0.0678248	0.33548	0.0667613	9.03751	6.60753
A284	-6.59782	-4.9493	-0.106516	0.266141	0.0405763	-0.720198	0.0799659	-1.97536	6.12929
A285	-28.4148	-21.7097	-1.06645	0.515045	-0.507304	-0.884714	-0.392109	3.11883	7.84393
A287	0.246483	-1.37277	-0.277598	-0.601161	0.12239	-0.380217	0.0920417	-9.62147	-3.70355
A288	-17.8314	-11.8425	0.215849	-0.798437	-0.0127872	-1.62684	-0.0190948	-4.82859	8.43934
A289	1.5151	1.13096	-1.22279	-0.268643	-0.117213	0.639537	-0.0732378	-8.23328	-4.27381
A291	21.668	17.849	0.676404	0.721046	0.278366	0.477205	0.194745	-0.800688	-2.46058
A292	-3.52505	-3.36151	0.275627	-1.87672	0.119156	-1.15218	0.00241365	-12.8571	-12.3572
A293	-10.5696	-6.35385	-0.244839	-0.0315444	-0.193333	-0.955425	-0.238218	-22.6881	-5.09078
A294	-11.4905	-10.4523	-0.0156228	-2.08674	0.0661994	-0.738154	0.0345325	-11.2583	-4.30196
A295	-25.5047	-19.5337	-1.04693	0.89689	-0.401865	-0.867368	-0.475654	2.55412	9.19603
A296	0.226714	3.83848	-0.269362	-0.288878	0.0105207	-0.151799	0.0879954	3.23243	3.11388
A298	6.78097	6.51666	0.0237113	-0.223876	-0.02711	0.878078	0.0390782	17.8931	7.85174
A299	-11.8255	-10.2617	0.221404	-2.43629	-0.11691	-0.617859	-0.0452173	-13.606	-13.4665
A302	4.48834	5.20303	-0.684191	1.18816	-0.124474	0.744721	-0.0528735	7.23619	7.28555
A303	-8.7325	-10.8574	-0.254953	-2.39754	-0.0294115	-0.553191	0.115636	-6.84647	-3.22936
A304	-2.68253	-2.72491	-0.938952	-0.693223	0.00706333	0.044952	-0.0659334	-21.5532	-13.9085
A305	3.79638	1.08185	0.973786	-1.33089	0.131051	-0.187301	0.0797053	5.35673	0.493383
A306	5.57626	4.9999	0.413761	-0.363509	0.0378991	0.201883	0.0220559	6.06645	2.36242
A309	-3.55834	-4.96539	-0.0344008	1.14712	-0.0361525	-0.945394	-0.129132	-7.20333	-7.31903
A311	-2.89342	-6.46317	-0.475054	-0.0700165	0.0294313	-0.1927	0.0195633	-0.830924	-4.13963
A314	6.38973	6.63823	0.0805967	0.75929	-0.0861973	-0.167531	-0.180761	5.44995	-1.70561
A315	-4.76355	-6.38285	1.34231	-2.2211	0.200041	-0.502242	0.148044	-6.32706	-3.10992
A316	16.5492	13.6449	1.10502	1.18748	0.166238	0.0995901	-0.048272	24.7868	9.76902
A319	8.78468	7.56585	1.05814	0.615278	0.102562	0.222006	-0.0107506	11.6315	1.01985
A322	-5.58964	-6.07769	-0.00730627	-1.35028	0.0428472	0.335591	0.0333372	-2.13017	-5.73172
A325	-19.97	-14.3038	-0.832684	0.507331	-0.197158	-0.226077	0.0752302	-7.8557	2.49259
A327	-28.2745	-23.2469	-0.556332	-1.16884	-0.364827	-1.49226	-0.163497	-26.9837	-17.8953
A328	-1.67717	-1.19058	0.634629	-1.46865	0.110842	-0.750366	0.0794048	11.5838	9.55299
A330	-13.0667	-9.86856	-0.103552	-2.35227	-0.0423791	-1.03471	0.0108352	-13.0612	-8.84211
A331	-1.39901	-2.37208	-0.0786688	-1.70218	-0.00525089	-0.457685	-0.0670131	-2.03579	-1.88057
A334	1.89974	2.60242	-0.0383049	0.537462	-0.0871044	-0.0371233	-0.174073	8.64485	6.03472
A335	17.4007	14.5291	0.289496	0.856872	0.121423	0.731003	0.0476354	18.0305	3.81328
A337	10.179	9.43405	0.382373	1.07135	0.0844471	0.862401	0.0412646	9.02236	4.71676
A345	22.5897	17.2733	1.47851	1.59613	0.164293	0.730458	-0.0253617	16.3014	4.86768
A349	4.73067	4.37244	-0.0287924	0.486337	-0.0476508	0.0626014	-0.151137	5.09815	0.138224
A351	11.4825	7.65301	1.0721	0.742574	0.074995	0.380291	-0.00932009	12.8325	2.22651
A354	25.7273	21.6504	1.97268	1.05754	0.310231	-0.0941413	0.0370358	18.8997	14.9607
A356	2.32733	2.66453	0.278912	0.766916	0.130323	0.0669399	-0.00457122	-8.29007	-6.53488
A357	-11.3982	-10.0935	-1.40468	-0.118812	-0.26015	0.135922	-0.132503	-24.0791	-12.8016
A358	11.5407	11.4145	0.763063	0.433369	0.177215	0.00120882	0.0892768	12.8246	8.9583
A362	12.4772	10.1265	-0.513674	-0.715094	0.110325	0.584304	0.066589	16.5163	10.2055
A370	-12.0029	-8.98812	-0.888223	-1.49594	-0.153828	-1.09356	-0.031517	-1.94979	-5.0904
A371	-13.3096	-10.0169	0.224138	-0.801946	-0.121511	0.0822761	-0.105892	-3.26883	-6.5309
A375	13.4963	10.8481	1.14438	0.12369	0.148786	0.0538138	-0.0613364	12.1175	7.91357
A376	-13.4313	-10.8714	-1.17643	0.376128	-0.201851	-0.302037	-0.0258767	1.94479	5.30796
A377	-6.21875	-2.81062	0.303857	0.0366735	-0.0349684	-0.206003	-0.0827834	-4.27935	0.118258
A379	12.5236	6.76653	-0.0601749	-0.24257	-0.0162335	0.360434	-0.0532954	13.081	0.334359
A380	-10.9933	-7.93894	0.136869	0.4628	-0.169854	-0.517024	0.0283781	2.35797	6.62918
A381	-8.4276	-5.894	0.0542508	0.498081	-0.145589	-0.439599	0.0222895	2.78899	7.14822
A382	-23.4117	-19.5291	-0.46302	-1.07524	-0.242874	-1.27843	-0.106958	-4.15032	2.95468
A384	-0.341895	-3.5131	-0.528746	-0.1061	0.00833484	-0.820857	0.0982221	4.89269	1.14121
A387	-2.78531	-2.11802	-0.0188171	-0.129669	0.0344477	-0.170408	0.0587697	-2.08993	4.60049
A389	17.78	15.3583	0.648249	0.0961812	0.0987966	0.647051	-0.03056	12.8547	0.560287
A391	3.35999	4.76968	-0.130722	0.934257	0.0433492	-0.557257	-0.0156064	-2.56344	2.49752
A392	-1.45157	-1.35366	2.24593	-2.34932	0.244647	-0.733985	0.244168	-1.75327	2.00885
A393	2.0074	1.34856	0.107724	0.105793	0.0428034	-0.0611411	0.0239202	-1.06402	-1.59455
A395	10.7518	6.32903	-0.513328	0.860246	-0.0261932	0.618766	0.00744832	8.47179	0.386342
A397	4.12897	-0.830628	-0.680755	0.789728	0.0467749	0.298086	0.0735885	2.02974	2.89911
A398	15.5999	13.7464	0.789162	1.36242	0.10631	-0.17631	-0.0999519	14.9134	6.28501
A399	11.9992	3.23518	-0.678807	1.22712	-0.0705367	0.294897	-0.0590338	8.64412	3.20933
A402	13.3223	13.223	0.643659	0.886956	0.104313	0.435014	0.023921	6.54671	2.55459
A403	4.36755	2.95612	-0.234429	0.751813	0.0312468	0.588506	0.129291	11.2183	5.88423
A405	15.0009	13.598	1.46651	1.56893	0.126341	-0.104984	-0.0990849	4.42819	-0.469085
A406	4.35361	1.45036	1.06103	0.143593	0.130669	-0.0468206	0.079342	4.4716	3.98777
A407	5.87504	0.198732	0.12489	0.745719	-0.0850913	0.975967	-0.0193015	0.321739	-7.36539
A408	1.7245	3.5199	-0.227647	-0.0423249	0.0242061	-0.0820742	-0.053459	0.418731	-3.51122
A410	7.87649	7.2344	-0.202204	0.579805	-0.00589444	0.580388	-0.0630299	4.93967	-0.499409
A412	2.01565	3.07747	1.5089	-0.494395	0.189137	0.184498	0.136423	8.6285	5.04684
A413	12.5662	8.0699	0.122433	1.00983	0.0635921	0.635133	0.0574804	3.87273	6.41421
A418	-1.56915	-5.27793	-0.101424	-0.927538	-0.062067	0.386622	-0.00870238	-16.4451	-11.5595
A420	17.595	14.9888	0.86248	0.0699613	0.0797657	0.851122	-0.0152199	11.8016	-2.51614
A421	12.9183	9.91042	0.0911896	0.768947	-0.0324016	0.753638	-0.0883625	5.76016	-4.97358
A422	5.12016	3.18449	-0.858053	0.194102	0.0523285	0.595797	0.000540167	-15.057	-10.2109
A423	-5.21003	-1.75044	0.336699	0.598224	-0.0702952	-0.0494331	-0.0701023	-7.58244	-5.63957
A425	12.26	9.96268	0.16655	-0.719237	0.282052	-0.482142	0.0151328	-1.16899	-7.43422
A426	6.68888	5.11084	0.156107	0.0648033	0.049459	0.235592	0.0339765	-13.8285	-12.386
A427	-2.48651	0.506424	0.202141	0.901238	0.0699878	-0.938158	0.00369341	-10.1315	-0.504805
A428	1.83047	0.647912	-0.754686	-0.371801	0.0254405	0.347991	-0.012765	-20.575	-13.7312
A429	13.9704	6.20238	0.058654	1.21502	0.0836843	1.20981	0.102482	12.9909	7.14637
A430	1.93804	3.3707	0.139883	0.463393	0.00303701	-0.337989	-0.103711	2.8751	4.20514
A432	-3.88774	-3.04793	0.0324892	0.251721	0.0228591	0.520204	0.0201321	-3.94347	-3.64558
A435	17.1834	15.1774	-0.626373	1.48196	0.0271707	0.819244	-0.0364899	2.54132	-0.197476
A436	12.7388	11.5387	-0.662191	0.530774	-0.0194407	0.544087	-0.0420458	-2.19748	-7.90973
A438	13.5789	11.1064	-0.214806	0.564251	-0.0174317	0.946755	0.00468068	1.5015	1.24312
A439	5.30682	5.86356	0.777664	0.745652	0.0977229	-1.04744	-0.00994055	-2.38252	4.36091
