# Supplementary material for: SPDC‐HG: An accelerator of genomic hybrid breeding in maize
Source: Plant Biotechnol J. 2025 Feb 27;23(5):1847–61. doi: 10.1111/pbi.70011 (PMC12018846; doi:10.1111/pbi.70011)
Supplement: Supplementary file 16 — Table S8 Descriptive statistics for GCAs of the nine traits and multiple comparisons amongst different heterotic groups. [file PBI-23-1847-s011.xlsx]

## Sheet: Supplementary table S8
Table S8 Descriptive statistics for GCA of the nine traits and multiple comparisons among different heterotic groups
Heterotic groups	Number of samples	GCAEW	GCAEGW	GCAERN	GCAKNR	GCAED	GCAEL	GCACD	GCAPH	GCAEH
P group	58	3.04a	2.87a	0.28a	0.28a	-0.040ab	0.01b	-0.095b	5.44a	1.39ab
Reid	60	2.11a	1.11a	0.06ab	0.04ab	0.032a	0.18ab	0.049a	-0.35bc	-0.19bc
Lancaster	69	1.04a	0.44a	-0.10b	0.00ab	0.008ab	0.26a	0.015a	-1.45cd	-1.98c
Lvdahonggu	14	-0.61ab	-0.56ab	-0.37b	-0.12ab	0.036a	0.15ab	0.00a	4.92ab	3.85a
TangSPT	65	-5.62b	-3.94b	-0.12b	-0.26b	-0.010ab	-0.49c	-0.095b	-4.05d	0.21b
All lines	Mean	0	0	0	0	0	0	0	0	0
	Median	1.165	0.101	0.025	0.035	0.021	-0.007	-0.001	-0.409	0.522
	SD	10.298	8.379	0.813	0.956	0.149	0.592	0.112	9.759	6.094
	Kurt	0.016	0.089	0.4	0.049	0.709	0.666	1.763	-0.207	0.179
	Skew	-0.299	-0.233	0.108	-0.396	-0.502	0.124	-0.152	-0.152	-0.249
	Min	-28.415	-23.247	-2.729	-2.637	-0.546	-1.627	-0.476	-26.984	-17.896
	Max	25.727	21.65	2.245	2.465	0.347	2.352	0.416	24.786	20.465
