# Supplementary material for: SPDC‐HG: An accelerator of genomic hybrid breeding in maize
Source: Plant Biotechnol J. 2025 Feb 27;23(5):1847–61. doi: 10.1111/pbi.70011 (PMC12018846; doi:10.1111/pbi.70011)
Supplement: Supplementary file 17 — Table S9 Significant SNPs of GCAs for nine yield‐related traits identified by five GWAS methods. [file PBI-23-1847-s015.xlsx]

## Sheet: Supplementary table S9
Table S9 Significant SNPs of GCAs for nine yield-related traits identified by five GWAS methods
Trait	Marker	Alleles	Chr	Pos	Blink		FarmCPU		FASTmrMLM		FASTmrEMMA		ISIS EM-BLASSO
					Effect	"-log(P)"	Effect	"-log(P)"	Effect	"-log(P)"	Effect	"-log(P)"	Effect	"-log(P)"
GCAEW	SNP_1_8013344	T/G	1	8013344					1.4543	5.5897
GCAEW	SNP_1_78705169	A/G	1	78705169					-1.2943	4.5277
GCAEW	SNP_1_91495487	G/A	1	91495487					1.3145	5.7441
GCAEW	SNP_1_176323286	C/T	1	176323286					-2.0607	5.0235
GCAEW	SNP_1_226953393	G/A	1	226953393	4.04372	5.20097
GCAEW	SNP_1_230947725	A/G	1	230947725					-1.7181	7.8527
GCAEW	SNP_1_236518870	C/T	1	236518870									-2.5094	6.1431
GCAEW	SNP_2_118391917	C/G	2	118391917							3.7676	5.5688	1.6381	5.6916
GCAEW	SNP_2_142919491	C/T	2	142919491					-2.708	7.1255
GCAEW	SNP_2_204251781	G/A	2	204251781					4.1064	13.0419
GCAEW	SNP_3_30294623	C/T	3	30294623	-7.34967	5.77507
GCAEW	SNP_3_217412187	G/A	3	217412187					2.0913	6.104
GCAEW	SNP_4_10486064	C/T	4	10486064	-4.06511	10.8292	-2.54649	7.38916			-4.6074	4.7405	-2.04	4.7979
GCAEW	SNP_4_13831083	C/T	4	13831083							6.1753	9.2799
GCAEW	SNP_4_166953483	T/C	4	166953483	8.72167	6.06824
GCAEW	SNP_4_204885633	T/C	4	204885633					1.912	7.4721
GCAEW	SNP_5_26618503	T/C	5	26618503					1.3552	5.2538
GCAEW	SNP_5_35511313	G/A	5	35511313					1.959	7.0224
GCAEW	SNP_5_35511348	A/G	5	35511348									1.2383	3.74
GCAEW	SNP_5_48758536	A/G	5	48758536									1.4793	4.0591
GCAEW	SNP_5_74367414	G/A	5	74367414					2.1412	6.0649			1.8466	4.0511
GCAEW	SNP_5_193049813	G/A	5	193049813			-3.12058	6.58301
GCAEW	SNP_5_201517681	C/T	5	201517681	3.61314	5.11557
GCAEW	SNP_6_23956688	G/A	6	23956688							-4.5304	5.5163
GCAEW	SNP_6_28143375	C/A	6	28143375					1.8805	8.122			1.3832	4.5945
GCAEW	SNP_6_152404327	A/G	6	152404327					0.9589	3.908
GCAEW	SNP_6_162091639	G/A	6	162091639	1.40019	5.41399
GCAEW	SNP_7_609352	A/C	7	609352					1.3003	3.935
GCAEW	SNP_7_6582218	T/C	7	6582218	-3.90225	10.7197	-1.54347	6.2585					-2.3879	12.1862
GCAEW	SNP_7_36427568	T/C	7	36427568			-1.53377	5.11164
GCAEW	SNP_7_45913759	G/A	7	45913759							-3.2703	4.6579
GCAEW	SNP_7_111310592	T/C	7	111310592					2.0243	11.4956
GCAEW	SNP_7_128584403	T/G	7	128584403									2.6028	10.9484
GCAEW	SNP_8_29748887	G/A	8	29748887									-1.812	5.3055
GCAEW	SNP_8_30017647	G/A	8	30017647					-1.1366	4.2731
GCAEW	SNP_8_78946023	T/C	8	78946023							3.9085	7.2446
GCAEW	SNP_8_79559370	C/T	8	79559370									-1.8492	4.1575
GCAEW	SNP_8_89901078	G/A	8	89901078					-2.778	7.7931
GCAEW	SNP_9_3309778	G/T	9	3309778					-2.5369	10.4032	-5.0601	7.1082	-2.4916	7.7943
GCAEW	SNP_9_106529717	G/T	9	106529717	4.66497	8.13473	2.2604	6.24976			4.1624	4.3441
GCAEW	SNP_9_109055551	A/G	9	109055551							4.8521	7.2276
GCAEW	SNP_9_156484757	A/G	9	156484757									1.9879	6.7334
GCAEW	SNP_10_147967002	T/A	10	147967002					-2.9451	8.2082
GCAEW	SNP_10_148008121	C/A	10	148008121									1.6852	4.2194
GCAEGW	SNP_1_8013344	T/G	1	8013344					1.0108	6.2074
GCAEGW	SNP_1_32668046	C/T	1	32668046	3.01116	6.30029	2.89151	7.92765
GCAEGW	SNP_1_45949515	T/A	1	45949515					1.4976	7.0621
GCAEGW	SNP_1_78705169	A/G	1	78705169					-0.9233	5.5866
GCAEGW	SNP_1_89252179	G/A	1	89252179					-0.671	3.8718
GCAEGW	SNP_1_89252264	C/T	1	89252264							1.9864	3.766
GCAEGW	SNP_1_176084390	C/T	1	176084390							-2.6324	6.4069
GCAEGW	SNP_1_236518870	C/T	1	236518870					-1.583	6.468
GCAEGW	SNP_1_263275449	T/C	1	263275449					0.8217	6.3229
GCAEGW	SNP_2_25018935	G/T	2	25018935					-0.9368	4.8753			-1.3296	5.9455
GCAEGW	SNP_2_58375027	G/A	2	58375027			-2.34932	7.86153
GCAEGW	SNP_2_79160946	C/A	2	79160946			1.31125	5.85767
GCAEGW	SNP_2_110798189	T/A	2	110798189					-1.0687	5.5579
GCAEGW	SNP_2_118391917	C/G	2	118391917	4.73446	8.16956							0.9829	3.8434
GCAEGW	SNP_2_204251781	G/A	2	204251781			2.5585	6.76718
GCAEGW	SNP_3_200206977	T/C	3	200206977					1.65	8.3816
GCAEGW	SNP_3_215737024	G/A	3	215737024									2.2432	7.4267
GCAEGW	SNP_3_215737121	A/G	3	215737121	3.57321	5.22689
GCAEGW	SNP_3_217412187	G/A	3	217412187					1.1968	5.7208
GCAEGW	SNP_4_4408435	T/C	4	4408435							-3.3529	6.2344
GCAEGW	SNP_4_10486064	C/T	4	10486064	-3.37063	6.99194	-2.07278	7.18159	-1.1104	4.945	-4.228	6.5869
GCAEGW	SNP_4_43344282	G/A	4	43344282					-1.9073	10.6957
GCAEGW	SNP_4_44883783	C/A	4	44883783	3.9549	9.68622	2.14588	6.22718
GCAEGW	SNP_4_45145027	G/A	4	45145027									1.7151	4.8409
GCAEGW	SNP_4_96741815	G/T	4	96741815					1.1566	4.9355			1.8	6.4012
GCAEGW	SNP_4_101262615	G/A	4	101262615			-3.61805	9.06895
GCAEGW	SNP_4_125483258	A/G	4	125483258	3.56896	6.11949
GCAEGW	SNP_5_3207109	T/A	5	3207109							2.9022	5.4197
GCAEGW	SNP_5_8512389	T/C	5	8512389					1.761	8.4179
GCAEGW	SNP_5_35511313	G/A	5	35511313					1.4432	11.0928
GCAEGW	SNP_5_35511322	T/C	5	35511322									1.7301	9.5598
GCAEGW	SNP_5_39674233	C/T	5	39674233							-2.8244	7.4286
GCAEGW	SNP_5_74367414	G/A	5	74367414									1.3098	4.9139
GCAEGW	SNP_5_185574531	A/G	5	185574531			-1.60115	7.50156
GCAEGW	SNP_5_193139443	G/A	5	193139443									-1.0775	4.4987
GCAEGW	SNP_6_23956688	G/A	6	23956688					-1.4621	10.4383
GCAEGW	SNP_6_28143375	C/A	6	28143375							2.2076	4.1565	1.0521	4.8166
GCAEGW	SNP_6_130849064	C/T	6	130849064					-1.0549	6.688	-1.7077	3.7064
GCAEGW	SNP_6_152404327	A/G	6	152404327							2.3534	5.5436
GCAEGW	SNP_7_4589537	C/A	7	4589537	3.68934	5.92167
GCAEGW	SNP_7_6316754	G/T	7	6316754							-2.2011	4.3349
GCAEGW	SNP_7_6582218	T/C	7	6582218					-1.3902	13.6657
GCAEGW	SNP_7_11345655	C/T	7	11345655			3.14123	9.21942
GCAEGW	SNP_7_35660285	T/C	7	35660285									-1.1095	5.6515
GCAEGW	SNP_7_71914242	C/A	7	71914242					-1.5629	9.444
GCAEGW	SNP_7_74257415	C/T	7	74257415					-1.8376	9.8125
GCAEGW	SNP_7_111310592	T/C	7	111310592					0.7509	5.6893
GCAEGW	SNP_7_111916528	A/C	7	111916528							3.8235	12.2798
GCAEGW	SNP_7_128584403	T/G	7	128584403					1.0978	6.3583	3.5966	7.2151	1.1188	4.9289
GCAEGW	SNP_7_167770702	C/T	7	167770702									-1.721	6.1269
GCAEGW	SNP_7_175925591	A/G	7	175925591					-1.4842	10.5134
GCAEGW	SNP_7_176612815	G/A	7	176612815									-1.4039	4.2202
GCAEGW	SNP_8_29748887	G/A	8	29748887	-2.14228	8.9481					-2.4598	4.4646
GCAEGW	SNP_8_79304424	T/C	8	79304424							-1.81	4.0206
GCAEGW	SNP_8_79559370	C/T	8	79559370					-1.9279	11.322			-1.1746	4.0107
GCAEGW	SNP_8_89901078	G/A	8	89901078									-1.7288	6.0589
GCAEGW	SNP_9_3309778	G/T	9	3309778					-1.5925	10.3152			-1.7989	9.2542
GCAEGW	SNP_9_84225287	G/A	9	84225287									-0.9182	4.7995
GCAEGW	SNP_9_106529717	G/T	9	106529717	4.10453	7.5247	2.27572	8.16573			3.8776	6.6772
GCAEGW	SNP_9_106529874	C/A	9	106529874					2.1534	16.8558			1.2022	3.9348
GCAEGW	SNP_9_109055551	A/G	9	109055551					1.2303	8.3173	2.5896	4.9133
GCAEGW	SNP_10_16725233	C/T	10	16725233					0.8659	6.7435
GCAEGW	SNP_10_108801939	A/T	10	108801939					-0.9101	6.3734
GCAEGW	SNP_10_148428564	C/T	10	148428564	2.78559	9.00397	1.35023	5.31967					1.0951	4.2241
GCAERN	SNP_1_20637132	C/T	1	20637132					0.1627	15.1763			0.1099	4.1317
GCAERN	SNP_1_20638880	G/C	1	20638880	0.316797	9.63713
GCAERN	SNP_1_26689547	C/T	1	26689547							0.3043	4.4421	0.157	7.9505
GCAERN	SNP_1_45817232	A/G	1	45817232					-0.0512	3.7471
GCAERN	SNP_1_70107966	T/C	1	70107966					-0.1085	9.4915
GCAERN	SNP_1_85729304	T/G	1	85729304					-0.101	9.2538
GCAERN	SNP_1_121273107	G/A	1	121273107					0.097	9.4128	1.475e-05	5.4997
GCAERN	SNP_1_121455395	C/T	1	121455395	0.32653	11.7381
GCAERN	SNP_1_212083869	A/G	1	212083869			-0.176833	6.05372
GCAERN	SNP_2_1276960	C/T	2	1276960					0.0007	4.2817
GCAERN	SNP_2_24171608	C/A	2	24171608					0.1569	14.7675
GCAERN	SNP_2_44149098	G/A	2	44149098							-0.2964	5.4721
GCAERN	SNP_2_46976999	A/C	2	46976999	-0.496491	7.71213			-0.2289	16.185			-0.2124	5.8114
GCAERN	SNP_2_53139009	A/G	2	53139009					-0.1329	6.4411			-0.1454	3.975
GCAERN	SNP_2_170186582	A/G	2	170186582			-0.206313	6.59891
GCAERN	SNP_2_199093430	G/A	2	199093430	-0.343097	9.34775	-0.216856	5.54627					-0.1886	4.4775
GCAERN	SNP_2_223485859	C/T	2	223485859					0.1208	10.2875
GCAERN	SNP_3_32235025	A/G	3	32235025	0.348542	11.9093	0.170392	5.80006
GCAERN	SNP_3_33428275	C/A	3	33428275									-0.1767	9.7359
GCAERN	SNP_3_47740295	A/G	3	47740295					0.0805	4.6823
GCAERN	SNP_3_138163597	C/A	3	138163597					-0.1613	10.5012
GCAERN	SNP_3_138628111	C/T	3	138628111					-0.1156	7.0187
GCAERN	SNP_3_142087403	G/A	3	142087403					-0.0002	4.0702
GCAERN	SNP_3_228119416	C/T	3	228119416					0.0958	6.444
GCAERN	SNP_4_2838178	T/C	4	2838178					0.105	10.4155
GCAERN	SNP_4_2894014	A/G	4	2894014									0.1116	5.881
GCAERN	SNP_4_134982534	G/A	4	134982534									0.139	4.363
GCAERN	SNP_4_142780704	G/A	4	142780704							-0.2917	6.1498
GCAERN	SNP_4_168398121	T/C	4	168398121			-0.147766	6.93519
GCAERN	SNP_4_179879228	T/A	4	179879228	-0.164171	14.205
GCAERN	SNP_4_190435923	T/G	4	190435923							-0.3435	9.8767	-0.1224	5.7304
GCAERN	SNP_4_219905399	A/C	4	219905399					0.136	11.868
GCAERN	SNP_5_12584165	T/A	5	12584165					-0.1358	5.6333
GCAERN	SNP_5_23472264	G/A	5	23472264					-0.0739	4.7665	-0.3706	10.8945	-0.1621	8.9158
GCAERN	SNP_5_40496106	A/G	5	40496106			-0.113766	5.85719
GCAERN	SNP_5_56388644	C/T	5	56388644					0.0779	5.3987
GCAERN	SNP_5_57407664	G/A	5	57407664	-0.303317	6.05571
GCAERN	SNP_5_74229921	G/A	5	74229921									0.1574	4.4342
GCAERN	SNP_5_91116942	C/T	5	91116942					0.2105	10.9204
GCAERN	SNP_5_113713741	G/A	5	113713741			-0.130204	5.18882
GCAERN	SNP_5_211719471	G/A	5	211719471			0.100388	5.09685
GCAERN	SNP_6_77071136	A/G	6	77071136			0.199635	6.81723
GCAERN	SNP_6_136147866	A/G	6	136147866									0.0862	4.3907
GCAERN	SNP_6_137709740	T/C	6	137709740	-0.301007	6.24085	-0.21431	9.69959			-0.3479	3.732
GCAERN	SNP_6_145041970	T/G	6	145041970									0.1542	8.5268
GCAERN	SNP_6_152455499	G/A	6	152455499					-0.0905	9.4758
GCAERN	SNP_6_162885654	A/G	6	162885654					0.1229	4.8644
GCAERN	SNP_7_146709823	C/T	7	146709823					0.1534	9.2051
GCAERN	SNP_7_167135906	C/T	7	167135906					-0.118	8.819
GCAERN	SNP_8_26294461	G/A	8	26294461					-0.0803	6.339
GCAERN	SNP_8_42182560	G/T	8	42182560	0.313343	10.5097
GCAERN	SNP_8_55511065	T/A	8	55511065					0.1138	11.8735
GCAERN	SNP_8_58345096	C/A	8	58345096			-0.183959	5.22346
GCAERN	SNP_8_103699292	G/A	8	103699292									0.1732	4.898
GCAERN	SNP_8_167959096	C/G	8	167959096					0.0707	4.985
GCAERN	SNP_8_170726687	A/T	8	170726687	0.323009	14.6489	0.151362	8.19957			0.2921	6.3997
GCAERN	SNP_9_10017637	A/T	9	10017637									0.1851	5.2539
GCAERN	SNP_9_34922920	G/A	9	34922920	-0.252196	9.56848
GCAERN	SNP_9_97190409	C/T	9	97190409			-0.148548	5.8381
GCAERN	SNP_9_97190506	C/T	9	97190506					-0.1777	15.2529	-0.3223	5.4543	-0.1294	4.053
GCAERN	SNP_9_98018766	A/G	9	98018766							7.4721e-05	3.9046
GCAERN	SNP_9_100775036	T/A	9	100775036					0.0563	5.6071
GCAERN	SNP_9_109362676	T/G	9	109362676					0.1074	5.2469
GCAERN	SNP_9_120936125	C/T	9	120936125	-0.434889	19.8076	-0.243243	10.6045
GCAERN	SNP_9_150089612	T/A	9	150089612					-0.1595	12.9758
GCAERN	SNP_10_89940437	T/C	10	89940437			0.227527	16.8479
GCAERN	SNP_10_108056745	C/A	10	108056745	-0.154483	6.14393
GCAERN	SNP_10_146767303	G/T	10	146767303					0.1633	12.9847
GCAERN	SNP_10_148428578	G/A	10	148428578	0.307651	5.45747
GCAKNR	SNP_1_5382845	T/C	1	5382845									0.2351	13.8688
GCAKNR	SNP_1_25822779	A/G	1	25822779									0.1046	4.2846
GCAKNR	SNP_1_29263791	T/A	1	29263791	0.321712	9.12777	0.182018	6.26561	0.1305	5.2509
GCAKNR	SNP_1_66314614	A/G	1	66314614	0.403073	10.2717			0.1771	12.2469			0.174	9.9318
GCAKNR	SNP_1_121954064	A/G	1	121954064	-0.302658	11.4615
GCAKNR	SNP_1_121989863	T/C	1	121989863									-0.1235	4.0492
GCAKNR	SNP_1_121989929	A/G	1	121989929			-0.191681	7.61501
GCAKNR	SNP_1_140581299	T/G	1	140581299					-0.1065	5.2052
GCAKNR	SNP_1_162706801	C/T	1	162706801			-0.240803	5.25751
GCAKNR	SNP_1_233635910	T/C	1	233635910	0.183585	5.84495			0.1146	4.792
GCAKNR	SNP_1_236499984	T/A	1	236499984									-0.1072	4.4385
GCAKNR	SNP_1_263191566	C/T	1	263191566					-0.1216	6.1968
GCAKNR	SNP_2_20829237	C/T	2	20829237	0.348011	6.33214
GCAKNR	SNP_2_80706667	G/A	2	80706667					-0.2304	8.5994
GCAKNR	SNP_2_129081248	A/T	2	129081248	-0.33634	7.69422	-0.222645	7.30852
GCAKNR	SNP_2_141923949	C/T	2	141923949					-0.1264	5.646
GCAKNR	SNP_2_219395476	T/G	2	219395476					-0.1043	5.9441
GCAKNR	SNP_3_54318827	A/G	3	54318827									0.1767	7.5713
GCAKNR	SNP_3_54324240	T/C	3	54324240	0.338554	8.44389
GCAKNR	SNP_3_162863860	A/C	3	162863860			0.249082	7.92905
GCAKNR	SNP_3_172613530	C/T	3	172613530					0.0942	5.4838
GCAKNR	SNP_3_202231202	C/T	3	202231202					-0.1126	6.1134	-0.4185	5.803
GCAKNR	SNP_4_22733141	A/G	4	22733141									-0.1326	5.0764
GCAKNR	SNP_4_25777708	T/C	4	25777708									-0.1273	6.2262
GCAKNR	SNP_4_26119510	T/C	4	26119510					-0.1147	4.0366
GCAKNR	SNP_4_47302429	C/T	4	47302429									0.2511	6.7589
GCAKNR	SNP_4_109255824	T/C	4	109255824					0.2779	15.3211			0.2589	10.863
GCAKNR	SNP_4_113178661	A/G	4	113178661			0.311916	13.1263
GCAKNR	SNP_4_116516444	A/G	4	116516444	0.270725	7.30489
GCAKNR	SNP_4_228499909	A/C	4	228499909					0.1123	6.5002
GCAKNR	SNP_5_1604692	C/T	5	1604692					0.1859	12.0517
GCAKNR	SNP_5_3207109	T/A	5	3207109							0.3591	4.9289	0.136	6.7236
GCAKNR	SNP_5_6678745	T/A	5	6678745							-0.2521	4.1383
GCAKNR	SNP_5_23286196	T/C	5	23286196					0.215	9.6118
GCAKNR	SNP_5_86060545	C/T	5	86060545			0.171954	5.62414
GCAKNR	SNP_5_92676323	G/C	5	92676323					0.1197	4.1538
GCAKNR	SNP_5_109799345	C/T	5	109799345					-0.1511	5.6871			-0.1739	4.5803
GCAKNR	SNP_5_152476952	A/C	5	152476952							-0.5274	5.3537
GCAKNR	SNP_5_187547742	G/A	5	187547742					0.1527	10.7888
GCAKNR	SNP_5_187550584	A/G	5	187550584			0.180472	6.48892
GCAKNR	SNP_6_44684505	T/C	6	44684505									-0.1131	5.235
GCAKNR	SNP_6_54313450	G/A	6	54313450	0.235182	6.84785
GCAKNR	SNP_6_55830164	C/T	6	55830164					0.1864	10.9775	0.4405	6.6599
GCAKNR	SNP_6_138015111	T/A	6	138015111	-0.261554	7.09218			-0.1031	4.4522
GCAKNR	SNP_6_164891236	G/A	6	164891236									-0.1912	5.7904
GCAKNR	SNP_7_6507881	T/C	7	6507881							0.4692	5.73	0.12	4.2991
GCAKNR	SNP_7_7278732	C/T	7	7278732	0.584345	16.3401							0.1585	5.9505
GCAKNR	SNP_7_8182302	A/G	7	8182302			0.234911	7.3666
GCAKNR	SNP_7_27492867	C/T	7	27492867									-0.1334	7.2094
GCAKNR	SNP_7_39220791	A/G	7	39220791					-0.1449	7.6946
GCAKNR	SNP_7_71798933	A/G	7	71798933					0.2243	5.8047
GCAKNR	SNP_7_111695701	T/G	7	111695701					0.0823	3.8543
GCAKNR	SNP_7_141875360	G/T	7	141875360					-0.2239	9.9347
GCAKNR	SNP_7_144172043	C/A	7	144172043					-0.1718	5.6972
GCAKNR	SNP_7_144231738	C/T	7	144231738									-0.1554	6.0995
GCAKNR	SNP_7_166599937	C/T	7	166599937			0.22645	6.99836
GCAKNR	SNP_8_18258329	G/A	8	18258329									-0.1568	8.4561
GCAKNR	SNP_8_23016063	C/T	8	23016063					0.0875	4.8288
GCAKNR	SNP_8_28718178	C/T	8	28718178									0.1159	4.8506
GCAKNR	SNP_8_105261416	C/T	8	105261416									0.1134	4.4872
GCAKNR	SNP_8_135819389	A/C	8	135819389	0.16777	6.85399
GCAKNR	SNP_8_174173827	G/C	8	174173827	0.589178	12.333	0.335775	7.8312	0.3172	14.1739
GCAKNR	SNP_9_6797301	T/C	9	6797301					-0.1536	7.4475	-0.3673	5.2016	-0.0881	4.3598
GCAKNR	SNP_10_38515629	A/G	10	38515629									0.2165	6.4416
GCAKNR	SNP_10_49727133	G/A	10	49727133	0.132447	7.63295
GCAED	SNP_1_9957200	C/A	1	9957200									-0.02	4.3147
GCAED	SNP_1_16220267	C/G	1	16220267					0.0079	5.0143
GCAED	SNP_1_32665759	A/G	1	32665759	0.0391316	5.92118
GCAED	SNP_1_34829486	T/C	1	34829486	-0.0413714	6.67447
GCAED	SNP_1_53261815	A/G	1	53261815					-0.0273	17.4601
GCAED	SNP_1_86180267	G/A	1	86180267			0.022813	5.25734
GCAED	SNP_1_86356580	C/T	1	86356580	0.0810862	11.3034							0.0232	6.5452
GCAED	SNP_1_89483796	C/A	1	89483796					-0.02	21.7925
GCAED	SNP_1_105564570	C/T	1	105564570	-0.0242943	8.61355
GCAED	SNP_1_107962246	T/C	1	107962246					-0.0077	16.0542
GCAED	SNP_1_121276029	C/T	1	121276029					0.0108	5.369
GCAED	SNP_1_163272734	G/T	1	163272734	-0.0475677	6.99075
GCAED	SNP_1_176047224	A/G	1	176047224					0.001	15.6052
GCAED	SNP_1_177694780	C/T	1	177694780					-2.9345e-05	5.7254
GCAED	SNP_1_180840510	C/T	1	180840510	0.0471798	8.39799
GCAED	SNP_1_223963606	C/A	1	223963606					1.1591e-05	5.0291
GCAED	SNP_1_241820925	A/T	1	241820925					8.876e-05	4.8388
GCAED	SNP_1_283625738	T/C	1	283625738	0.0374891	5.26665
GCAED	SNP_1_296690876	T/C	1	296690876					0.0097	5.5123
GCAED	SNP_2_79576493	G/A	2	79576493					-0.0046	4.3655
GCAED	SNP_2_103618367	C/T	2	103618367	0.0789417	5.4245
GCAED	SNP_2_120121715	G/A	2	120121715					-0.0096	11.6503
GCAED	SNP_2_125002946	C/T	2	125002946					-0.0094	7.9732
GCAED	SNP_2_132315165	C/A	2	132315165					0.0057	5.8164
GCAED	SNP_2_204251781	G/A	2	204251781	0.0641646	10.2079			3.0822e-05	6.5385
GCAED	SNP_2_204679167	T/C	2	204679167	-0.0578726	9.74082			-0.0129	10.872	-0.0593	6.2527	-0.0182	4.8794
GCAED	SNP_2_204838493	G/A	2	204838493			0.0227094	6.22099
GCAED	SNP_2_204902408	A/G	2	204902408	0.0554377	5.98681			0.0034	4.3262			0.0197	4.8622
GCAED	SNP_2_205349412	A/G	2	205349412					-1.2335e-05	10.0603
GCAED	SNP_3_4706427	C/T	3	4706427							0.053	4.6059
GCAED	SNP_3_11639013	T/G	3	11639013	0.0558271	17.1246							0.0239	5.2073
GCAED	SNP_3_11639054	T/C	3	11639054					0.0002	4.4799
GCAED	SNP_3_18422688	C/T	3	18422688							-0.045	4.8836
GCAED	SNP_3_27370986	C/A	3	27370986	-0.0304907	6.78708
GCAED	SNP_3_33081567	G/A	3	33081567					-0.0167	6.3653
GCAED	SNP_3_54318794	C/T	3	54318794			-0.0325082	8.55093			-0.0573	5.5978
GCAED	SNP_3_118086536	G/A	3	118086536									0.0269	4.1035
GCAED	SNP_3_141247909	T/A	3	141247909									-0.0249	9.982
GCAED	SNP_3_141247991	G/T	3	141247991							-0.0397	4.5467
GCAED	SNP_3_181595019	G/C	3	181595019					0.0096	5.2588
GCAED	SNP_3_218112026	A/T	3	218112026	0.0577573	7.75459
GCAED	SNP_3_218112251	T/C	3	218112251									0.0375	3.8878
GCAED	SNP_4_10254506	A/T	4	10254506	0.047679	5.75689
GCAED	SNP_4_10254630	A/G	4	10254630			0.0286622	7.62797
GCAED	SNP_4_38897702	C/T	4	38897702	-0.00984519	10.2953
GCAED	SNP_4_57527988	T/C	4	57527988	0.051156	8.28301			0.0118	4.4781
GCAED	SNP_4_61680822	C/T	4	61680822							-0.0723	5.9666
GCAED	SNP_4_63095143	G/C	4	63095143			-0.0229749	7.02234
GCAED	SNP_4_72913761	G/A	4	72913761					-0.0068	7.3839
GCAED	SNP_4_83438812	C/T	4	83438812									0.0356	7.5766
GCAED	SNP_4_92387073	C/T	4	92387073					-5.75e-05	4.1664
GCAED	SNP_4_92754084	C/T	4	92754084					-0.0016	7.8201
GCAED	SNP_4_133954976	G/A	4	133954976	0.0628022	8.75476
GCAED	SNP_4_134892298	C/A	4	134892298					0.0349	23.88
GCAED	SNP_4_166953483	T/C	4	166953483					0.0188	6.7812
GCAED	SNP_4_182963866	C/T	4	182963866			-0.0253915	6.4408
GCAED	SNP_4_190089199	C/T	4	190089199			-0.0249724	6.48066
GCAED	SNP_4_230728505	A/G	4	230728505	-0.0353173	5.15969
GCAED	SNP_4_239421948	G/T	4	239421948			-0.0384092	9.18905	-0.0179	14.0828
GCAED	SNP_5_27222672	T/C	5	27222672									0.0299	10.631
GCAED	SNP_5_31691546	G/A	5	31691546									-0.0212	5.7673
GCAED	SNP_5_39674229	G/A	5	39674229					0.0118	6.8807
GCAED	SNP_5_39674233	C/T	5	39674233			-0.0306896	10.9304			-0.0488	6.2185
GCAED	SNP_5_41417777	T/C	5	41417777					0.0078	10.1085
GCAED	SNP_5_93662781	C/T	5	93662781									0.0242	5.0791
GCAED	SNP_5_94557397	C/T	5	94557397					0.0049	4.5149
GCAED	SNP_5_134229687	T/C	5	134229687					-0.0004	5.009
GCAED	SNP_5_185574531	A/G	5	185574531	-0.0525448	11.2068
GCAED	SNP_5_185793509	T/A	5	185793509									-0.0271	4.5389
GCAED	SNP_6_13566695	C/A	6	13566695					0.0111	10.326
GCAED	SNP_6_48671455	G/A	6	48671455									0.0307	6.2116
GCAED	SNP_6_87963190	G/T	6	87963190					-0.0128	4.5513
GCAED	SNP_6_149915711	G/A	6	149915711					-0.0096	19.2641
GCAED	SNP_6_152404327	A/G	6	152404327					0.0075	10.9993
GCAED	SNP_6_158058316	T/C	6	158058316			0.0241139	5.2384			0.088	8.0293
GCAED	SNP_7_83631344	A/G	7	83631344					0.017	10.143
GCAED	SNP_7_90405408	T/A	7	90405408									0.021	7.8095
GCAED	SNP_7_91405841	C/T	7	91405841			0.0293649	6.43136
GCAED	SNP_7_128584403	T/G	7	128584403					0.005	6.7352
GCAED	SNP_8_9918088	C/T	8	9918088					0.0185	16.3091
GCAED	SNP_8_30017609	C/T	8	30017609					0.014	7.1537
GCAED	SNP_8_30508368	G/A	8	30508368					0.0004	4.5761
GCAED	SNP_8_31353671	T/C	8	31353671					2.0757e-05	7.2176
GCAED	SNP_8_79304424	T/C	8	79304424					-0.0069	9.1319	-0.036	5.0715
GCAED	SNP_8_79529668	C/T	8	79529668					-0.0138	6.2914
GCAED	SNP_8_83622754	G/A	8	83622754					-0.0023	3.7902
GCAED	SNP_8_86036780	G/A	8	86036780									0.021	5.6092
GCAED	SNP_9_3309778	G/T	9	3309778	-0.0750099	12.794	-0.0348375	9.20189	-0.0254	42.7471	-0.0832	8.5059	-0.0228	5.5216
GCAED	SNP_9_8235640	G/A	9	8235640					0.0175	12.2708
GCAED	SNP_9_32421583	A/T	9	32421583					0.0192	6.5047			0.0279	6.4272
GCAED	SNP_9_38936449	C/T	9	38936449					0.0116	4.6821
GCAED	SNP_9_90735930	C/G	9	90735930					-3.1765e-05	5.0096
GCAED	SNP_9_92569478	A/G	9	92569478			0.0280926	7.57443
GCAED	SNP_9_97777700	T/C	9	97777700					0.0084	4.9126
GCAED	SNP_9_102340211	G/C	9	102340211							-0.0558	7.5693
GCAED	SNP_9_120936125	C/T	9	120936125									-0.0248	5.643
GCAED	SNP_9_131396887	G/A	9	131396887					-0.0098	19.6088
GCAED	SNP_10_70533584	C/A	10	70533584					0.0222	22.0281	0.0621	8.6875	0.0228	6.6527
GCAED	SNP_10_119993218	G/A	10	119993218					-0.0013	8.8757
GCAED	SNP_10_126177889	C/T	10	126177889	0.0756032	6.85798
GCAED	SNP_10_141704008	C/G	10	141704008					-0.0232	17.9099
GCAED	SNP_10_148428564	C/T	10	148428564							0.049	5.2532
GCAEL	SNP_1_49386679	C/A	1	49386679							-0.246	6.0006	-0.1401	10.9813
GCAEL	SNP_1_67653889	A/C	1	67653889					0.1058	5.7943
GCAEL	SNP_1_88046883	G/C	1	88046883					-0.0006	4.3322
GCAEL	SNP_1_178813103	G/T	1	178813103									0.0987	4.297
GCAEL	SNP_1_192313720	G/A	1	192313720									-0.0903	5.3966
GCAEL	SNP_1_236499984	T/A	1	236499984			-0.091625	5.80589					-0.1066	6.266
GCAEL	SNP_1_236897956	G/A	1	236897956					0.1085	4.8952
GCAEL	SNP_1_246086689	A/G	1	246086689	-0.142967	10.4056
GCAEL	SNP_2_20829237	C/T	2	20829237					0.0004	4.3755
GCAEL	SNP_2_86042299	A/G	2	86042299					-0.0964	6.4374
GCAEL	SNP_2_129713825	C/G	2	129713825	-0.263376	11.5751	-0.171497	8.87163
GCAEL	SNP_2_132194188	A/T	2	132194188					0.094	9.829
GCAEL	SNP_2_216694758	C/T	2	216694758			-0.111287	5.24477
GCAEL	SNP_3_17942576	T/A	3	17942576							-0.2201	5.7779
GCAEL	SNP_3_88892367	G/A	3	88892367					0.1362	3.9304	0.1546	3.7512	0.0764	5.8517
GCAEL	SNP_3_98973040	T/G	3	98973040					-0.002	3.8471
GCAEL	SNP_3_155601253	C/T	3	155601253			-0.140735	7.25491					-0.1618	9.8997
GCAEL	SNP_3_173513585	T/C	3	173513585					0.0213	4.907
GCAEL	SNP_3_175679183	C/T	3	175679183					-0.1246	5.5992
GCAEL	SNP_3_230270448	G/T	3	230270448	-0.185997	8.00827	-0.108049	6.87017
GCAEL	SNP_4_10917458	G/A	4	10917458					-0.0961	7.2594
GCAEL	SNP_4_26679243	A/G	4	26679243					0.1063	5.4925
GCAEL	SNP_4_30314067	G/A	4	30314067							0.2178	6.9274
GCAEL	SNP_4_67726990	G/A	4	67726990							0.1677	3.9548
GCAEL	SNP_4_84072821	T/C	4	84072821					0.0771	9.7396
GCAEL	SNP_4_206813845	C/A	4	206813845									0.1514	6.7132
GCAEL	SNP_4_211427163	G/A	4	211427163					-0.0029	6.266
GCAEL	SNP_4_222695766	G/A	4	222695766	0.285069	11.6182	0.132609	6.40288					0.131	9.3516
GCAEL	SNP_4_237437131	C/A	4	237437131	0.166103	9.54938
GCAEL	SNP_5_74698918	G/C	5	74698918					0.1016	12.5967
GCAEL	SNP_5_86060483	T/G	5	86060483	-0.131972	7.86554
GCAEL	SNP_5_104177063	G/A	5	104177063							-0.3101	5.5484	-0.1897	9.9701
GCAEL	SNP_5_116846704	G/A	5	116846704									-0.1067	4.7235
GCAEL	SNP_5_138065624	C/T	5	138065624					-0.0772	6.4644	-0.3003	7.9636
GCAEL	SNP_5_206681075	A/C	5	206681075					-0.1152	9.7551
GCAEL	SNP_6_32465813	G/T	6	32465813							-0.1916	5.6873
GCAEL	SNP_6_75571768	G/A	6	75571768					0.0729	4.5795
GCAEL	SNP_7_256165	C/T	7	256165					0.0798	5.6897
GCAEL	SNP_7_6511595	T/C	7	6511595									0.089	6.9738
GCAEL	SNP_7_6582218	T/C	7	6582218					-0.0611	5.4439
GCAEL	SNP_7_37631725	G/A	7	37631725					-0.2011	10.6554
GCAEL	SNP_7_38702776	G/A	7	38702776							-0.1765	4.5985
GCAEL	SNP_7_45829112	A/T	7	45829112					-0.066	5.3316
GCAEL	SNP_7_75515743	C/T	7	75515743	-0.0778336	9.85277
GCAEL	SNP_7_132347205	C/T	7	132347205	-0.164158	6.77181
GCAEL	SNP_7_161470819	A/G	7	161470819	0.0391459	6.46843
GCAEL	SNP_7_164066592	C/T	7	164066592	-0.233579	10.4262
GCAEL	SNP_7_168699210	T/A	7	168699210									0.0645	4.9938
GCAEL	SNP_8_37317067	C/T	8	37317067					0.0145	4.7156
GCAEL	SNP_8_45485658	A/G	8	45485658							0.25	5.8562
GCAEL	SNP_8_45890631	T/C	8	45890631					0.1076	8.0618
GCAEL	SNP_8_50877715	G/A	8	50877715			0.158655	7.82771
GCAEL	SNP_8_55212259	C/T	8	55212259									-0.1084	4.8601
GCAEL	SNP_8_126303972	C/T	8	126303972									0.0982	5.3399
GCAEL	SNP_8_150408572	A/G	8	150408572			0.0973126	5.44564
GCAEL	SNP_9_59977560	G/A	9	59977560					-0.1157	7.6813
GCAEL	SNP_9_76356178	G/A	9	76356178									0.1524	6.5787
GCAEL	SNP_10_17610879	A/G	10	17610879					0.0003	5.4648
GCAEL	SNP_10_87114108	C/T	10	87114108					-0.0472	5.8077
GCAEL	SNP_10_128772720	G/A	10	128772720							0.2252	3.9114	0.1246	6.1
GCACD	SNP_1_9185349	A/G	1	9185349							0.0333	4.5976
GCACD	SNP_1_17849129	C/T	1	17849129					-0.0061	10.1173
GCACD	SNP_1_18298180	A/T	1	18298180					-0.0085	100.703
GCACD	SNP_1_18480978	C/T	1	18480978	-0.0264133	5.34148	-0.0272964	6.72816
GCACD	SNP_1_21092375	T/C	1	21092375					0.0026	73.5797
GCACD	SNP_1_34829486	T/C	1	34829486					-0.0043	12.6734
GCACD	SNP_1_38066701	G/A	1	38066701					0.0069	12.2498			0.0167	8.5994
GCACD	SNP_1_38077970	A/G	1	38077970					-0.0003	9.7706
GCACD	SNP_1_38078119	G/A	1	38078119					-0.0017	59.5692
GCACD	SNP_1_38107530	A/G	1	38107530					7.6214e-05	5.4131
GCACD	SNP_1_40359080	T/C	1	40359080					0.0072	92.6136
GCACD	SNP_1_89175278	A/G	1	89175278					0.0011	14.6338
GCACD	SNP_1_89227145	T/C	1	89227145	0.0336878	9.2892
GCACD	SNP_1_93301560	C/T	1	93301560					-0.0044	67.5631
GCACD	SNP_1_108278847	A/G	1	108278847					-0.0002	21.0479			-0.0186	9.0457
GCACD	SNP_1_108303242	C/T	1	108303242					-0.0079	41.9352
GCACD	SNP_1_121276029	C/T	1	121276029					0.0033	18.5006
GCACD	SNP_1_196286060	G/C	1	196286060					-0.0011	86.3881
GCACD	SNP_1_216693146	A/G	1	216693146					0.0037	56.9509
GCACD	SNP_1_221861448	C/T	1	221861448					0.0036	108.198
GCACD	SNP_1_270195446	G/A	1	270195446					-0.0021	84.5191
GCACD	SNP_1_271192700	G/A	1	271192700	0.0325256	6.48279
GCACD	SNP_1_295192205	A/T	1	295192205					-0.0019	37.6281
GCACD	SNP_1_296690876	T/C	1	296690876					0.0038	90.4151	0.0142	3.7951
GCACD	SNP_1_301395932	G/T	1	301395932					0.0004	19.9234
GCACD	SNP_2_20235125	C/T	2	20235125					-0.0034	4.4894
GCACD	SNP_2_46976999	A/C	2	46976999					-0.002	4.6607
GCACD	SNP_2_47031548	T/C	2	47031548									-0.0162	3.9657
GCACD	SNP_2_51617394	G/A	2	51617394					0.0088	150.914
GCACD	SNP_2_87282885	C/T	2	87282885					-0.0029	54.4162
GCACD	SNP_2_103618367	C/T	2	103618367					-0.0016	104.959
GCACD	SNP_2_104978295	C/T	2	104978295					-0.003	38.8086
GCACD	SNP_2_121097143	T/C	2	121097143					0.0059	45.3466
GCACD	SNP_2_124698608	G/T	2	124698608	-0.0288285	10.8378	-0.0179583	5.21753
GCACD	SNP_2_131676772	G/A	2	131676772			0.0181098	5.16241	0.0075	63.1554
GCACD	SNP_2_159474006	A/G	2	159474006					-0.0009	11.5244
GCACD	SNP_2_173432860	G/A	2	173432860					-0.0042	44.2579
GCACD	SNP_2_174423929	T/G	2	174423929					0.0003	102.706
GCACD	SNP_2_199093430	G/A	2	199093430			-0.0253656	5.64016
GCACD	SNP_2_204374873	A/T	2	204374873					0.0112	75.3929
GCACD	SNP_2_204679222	G/T	2	204679222									0.0173	7.9012
GCACD	SNP_2_204902408	A/G	2	204902408					0.0035	115.901
GCACD	SNP_2_206589259	T/A	2	206589259					-0.0139	115.57
GCACD	SNP_2_206589346	G/A	2	206589346	-0.0371687	9.09942			0.0023	103.28	-0.0332	4.7994
GCACD	SNP_2_208023246	T/C	2	208023246	-0.0224389	9.94031
GCACD	SNP_2_223551532	G/T	2	223551532					0.0086	110.261
GCACD	SNP_2_233172217	C/T	2	233172217			-0.0166689	5.11014
GCACD	SNP_2_233172698	C/A	2	233172698					-0.0053	55.3559
GCACD	SNP_3_2568204	A/G	3	2568204					-0.0031	11.1909
GCACD	SNP_3_54318827	A/G	3	54318827					-0.001	14.6305
GCACD	SNP_3_55313541	C/T	3	55313541					-0.0041	92.6949
GCACD	SNP_3_86619223	G/A	3	86619223									-0.0091	3.9432
GCACD	SNP_3_116865290	C/A	3	116865290					-0.0018	38.6525
GCACD	SNP_3_127534687	T/C	3	127534687					-0.0024	57.6954
GCACD	SNP_3_131956549	G/A	3	131956549					0.0041	74.8904
GCACD	SNP_3_141216919	A/G	3	141216919	0.0219966	10.6136	0.0187317	7.80967	-0.0015	58.8717
GCACD	SNP_3_162785331	A/G	3	162785331					-0.0024	55.5717
GCACD	SNP_3_199144728	G/T	3	199144728					-0.0104	4.6534
GCACD	SNP_3_218878627	C/T	3	218878627					-0.0026	70.8135
GCACD	SNP_4_2838178	T/C	4	2838178							0.0363	4.5871
GCACD	SNP_4_2839608	C/T	4	2839608					-0.0052	29.5133			-0.0212	5.7487
GCACD	SNP_4_4837041	C/T	4	4837041					-0.0007	108.867
GCACD	SNP_4_6453381	G/A	4	6453381					-0.0056	67.8013
GCACD	SNP_4_7160596	T/C	4	7160596					0.0035	88.0329
GCACD	SNP_4_26398223	A/C	4	26398223					0.0016	33.8476
GCACD	SNP_4_45072088	G/A	4	45072088					0.0042	57.7544
GCACD	SNP_4_45145027	G/A	4	45145027					0.0009	37.8591
GCACD	SNP_4_45697103	C/T	4	45697103					0.0004	48.4832
GCACD	SNP_4_58112572	C/T	4	58112572					0.0005	31.9583
GCACD	SNP_4_79348119	A/G	4	79348119					0.0005	9.3798
GCACD	SNP_4_93685485	C/T	4	93685485					0.0019	46.4085
GCACD	SNP_4_113372162	C/T	4	113372162	-0.0245676	7.55785
GCACD	SNP_4_121262281	G/A	4	121262281			-0.0358385	5.07572
GCACD	SNP_4_121262328	G/A	4	121262328			-0.0358385	5.07572
GCACD	SNP_4_124674600	G/A	4	124674600							-0.0421	5.7431
GCACD	SNP_4_134321256	G/T	4	134321256			0.0231339	5.64782	-2.9832e-05	22.6375
GCACD	SNP_4_138005133	T/C	4	138005133	0.0513908	5.92831			0.0034	28.7968
GCACD	SNP_4_146752494	G/A	4	146752494			0.0197183	7.06298
GCACD	SNP_4_153359362	C/T	4	153359362					-0.0017	63.6503
GCACD	SNP_4_153376996	C/A	4	153376996					0.001	32.7906
GCACD	SNP_4_166953483	T/C	4	166953483	0.0643128	7.08898			-0.0004	106.891
GCACD	SNP_4_185942892	T/C	4	185942892					0.0013	71.064
GCACD	SNP_4_187421662	G/A	4	187421662					-0.0038	68.4057
GCACD	SNP_4_201420937	T/G	4	201420937							-0.0281	3.7105
GCACD	SNP_4_207133476	G/A	4	207133476					-0.0043	75.8343
GCACD	SNP_4_207224685	C/T	4	207224685					-0.0006	4.3588
GCACD	SNP_4_207275212	T/G	4	207275212									-0.0135	4.2523
GCACD	SNP_4_225584404	G/T	4	225584404					-0.0051	137.624
GCACD	SNP_4_239421948	G/T	4	239421948					-0.0021	79.2301			-0.0177	5.0797
GCACD	SNP_5_19864262	A/C	5	19864262					0.0002	3.9205
GCACD	SNP_5_24970212	T/A	5	24970212					-0.0005	6.0777
GCACD	SNP_5_27204828	T/C	5	27204828					0.001	23.1507
GCACD	SNP_5_27222672	T/C	5	27222672					0.0067	65.64	0.0379	4.3126
GCACD	SNP_5_83437076	G/A	5	83437076					0.0016	75.1044
GCACD	SNP_5_83437088	G/T	5	83437088					0.0011	43.8626
GCACD	SNP_5_92718358	C/A	5	92718358	0.033329	5.88459
GCACD	SNP_5_95747850	G/A	5	95747850			0.028851	8.84771
GCACD	SNP_5_95747859	C/A	5	95747859					0.0034	59.1376
GCACD	SNP_5_138030263	C/T	5	138030263					0.0003	21.588
GCACD	SNP_5_138044789	A/G	5	138044789					0.0011	30.6514
GCACD	SNP_5_140122385	G/A	5	140122385					-0.0039	33.4327			-0.0225	7.0831
GCACD	SNP_5_146928853	G/A	5	146928853							-0.0494	8.0461
GCACD	SNP_5_155016457	T/G	5	155016457					0.0013	22.1839
GCACD	SNP_5_165706921	T/G	5	165706921					-0.0019	102.765
GCACD	SNP_5_175343103	T/C	5	175343103					-0.0043	10.8991
GCACD	SNP_5_184309681	C/T	5	184309681	-0.0268571	6.34861
GCACD	SNP_5_193255118	A/G	5	193255118					-0.0013	39.5515			-0.0197	8.7205
GCACD	SNP_6_33229441	G/T	6	33229441					0.0006	69.0995
GCACD	SNP_6_34431642	T/C	6	34431642					0.0063	74.6157			0.0211	5.9505
GCACD	SNP_6_46090817	C/T	6	46090817					-0.0003	42.3781
GCACD	SNP_6_63916973	C/T	6	63916973					0.0005	21.4858
GCACD	SNP_6_75046965	A/T	6	75046965					0.0026	21.6202
GCACD	SNP_6_76976335	A/G	6	76976335					-0.0001	17.9275
GCACD	SNP_6_84225251	C/G	6	84225251					-0.0041	63.2229
GCACD	SNP_6_122588107	A/G	6	122588107					0.0019	56.5134
GCACD	SNP_6_122588173	A/C	6	122588173					0.0009	90.4361
GCACD	SNP_6_133994386	T/C	6	133994386					-0.0011	17.5224
GCACD	SNP_6_137008915	A/T	6	137008915					-0.0002	5.3962
GCACD	SNP_6_137709880	G/A	6	137709880					-0.0002	28.2832
GCACD	SNP_6_141913259	G/T	6	141913259					0.0059	18.1052	0.0318	4.0831
GCACD	SNP_6_146338905	C/T	6	146338905	-0.0359711	12.3512	-0.0281847	9.70553	-0.0078	8.0659			-0.0141	4.3636
GCACD	SNP_6_147877410	C/T	6	147877410					-0.0008	6.3824
GCACD	SNP_6_149915711	G/A	6	149915711					-0.0064	4.8121
GCACD	SNP_6_154484346	C/T	6	154484346					0.0012	19.2011
GCACD	SNP_6_158106201	C/T	6	158106201									0.0127	3.8301
GCACD	SNP_6_158387045	T/G	6	158387045					0.0012	21.9516
GCACD	SNP_7_4712891	C/A	7	4712891							0.0307	8.7447
GCACD	SNP_7_27492867	C/T	7	27492867					0.004	28.6796
GCACD	SNP_7_94932680	C/A	7	94932680					-0.002	33.9982
GCACD	SNP_7_137565627	T/C	7	137565627					0.005	49.8639
GCACD	SNP_7_174800705	T/G	7	174800705					0.0081	77.2058
GCACD	SNP_8_9917696	C/A	8	9917696									0.0348	10.5989
GCACD	SNP_8_26294282	G/A	8	26294282					7.2856e-05	6.2508
GCACD	SNP_8_37815018	C/T	8	37815018									0.0148	6.66
GCACD	SNP_8_37815178	A/T	8	37815178					0.0122	126.54
GCACD	SNP_8_79431117	A/C	8	79431117					0.0005	38.1741
GCACD	SNP_8_95804536	G/T	8	95804536					0.0006	20.9381
GCACD	SNP_8_103798892	A/T	8	103798892					0.0002	9.7458
GCACD	SNP_8_106185680	G/T	8	106185680					-0.0055	76.0231
GCACD	SNP_8_108105387	G/T	8	108105387									0.0099	3.7302
GCACD	SNP_8_143198740	G/A	8	143198740					0.0012	13.2928
GCACD	SNP_8_143199947	C/T	8	143199947					-0.0031	121.636
GCACD	SNP_8_143200002	G/T	8	143200002					0.0004	46.4114
GCACD	SNP_8_143315273	G/A	8	143315273			0.0199618	7.48678
GCACD	SNP_9_3309778	G/T	9	3309778					-0.0022	9.2335			-0.0149	5.231
GCACD	SNP_9_27737364	C/A	9	27737364					0.0042	122.45
GCACD	SNP_9_32420638	C/T	9	32420638							2.2426e-05	4.9957
GCACD	SNP_9_38339881	C/T	9	38339881					0.0065	66.8516
GCACD	SNP_9_50701019	A/G	9	50701019					0.0017	26.1621
GCACD	SNP_9_55963696	C/T	9	55963696					0.0013	12.3451
GCACD	SNP_9_87017611	G/C	9	87017611					0.0005	61.1171			0.0169	5.4854
GCACD	SNP_9_87157354	G/A	9	87157354					0.0023	8.9245
GCACD	SNP_9_92569478	A/G	9	92569478					-6.6485e-05	41.5213
GCACD	SNP_9_92777556	A/G	9	92777556					0.002	108.16
GCACD	SNP_9_93102583	A/G	9	93102583					0.0025	5.1252
GCACD	SNP_9_115081905	C/T	9	115081905					0.0003	74.5733
GCACD	SNP_9_125493208	G/C	9	125493208					-0.0054	65.3208	-0.0007	4.3348
GCACD	SNP_9_129225495	G/T	9	129225495					0.0022	93.4911
GCACD	SNP_9_138756018	G/T	9	138756018					0.0001	58.7501
GCACD	SNP_9_147228939	T/G	9	147228939					0.0031	4.4838
GCACD	SNP_9_151543095	A/G	9	151543095	0.0632877	10.0452	0.0311225	8.007
GCACD	SNP_10_16718847	C/T	10	16718847					-0.0029	22.3742
GCACD	SNP_10_18751695	C/T	10	18751695					-0.0041	70.6069
GCACD	SNP_10_24038487	G/T	10	24038487					-0.005	30.2871
GCACD	SNP_10_133610177	T/C	10	133610177					0.0098	80.1703			0.0202	4.6927
GCACD	SNP_10_137842317	A/G	10	137842317	-0.0587124	5.40021	-0.0237139	5.16241	-0.006	44.3521
GCACD	SNP_10_141704008	C/G	10	141704008					-0.0117	72.8403
GCACD	SNP_10_145373292	A/T	10	145373292							0.0256	4.2022
GCAPH	SNP_1_56749542	A/G	1	56749542			4.1248	10.6659
GCAPH	SNP_1_71612623	C/G	1	71612623							-6.2486	10.6351
GCAPH	SNP_1_89252092	T/C	1	89252092					1.1195	4.541
GCAPH	SNP_1_133703882	C/T	1	133703882					-1.0776	4.9149
GCAPH	SNP_1_163025934	C/G	1	163025934	-5.95104	7.78675	-4.84625	16.3003	-1.8929	4.9711			-2.6013	4.4984
GCAPH	SNP_1_163272840	C/T	1	163272840							-3.4418	5.1271
GCAPH	SNP_1_208846331	G/T	1	208846331	-2.55478	5.7124
GCAPH	SNP_1_211431250	G/A	1	211431250			1.81522	7.72186
GCAPH	SNP_1_259618078	A/G	1	259618078	3.62587	7.71255	2.35871	5.15654
GCAPH	SNP_1_287049055	G/T	1	287049055					1.5269	5.0514
GCAPH	SNP_1_300159543	G/A	1	300159543							-3.8611	4.5142	-1.5689	4.7846
GCAPH	SNP_1_300959450	C/T	1	300959450							6.1647	4.2212
GCAPH	SNP_2_45006426	T/A	2	45006426	-4.52705	7.29873							-2.5878	6.2344
GCAPH	SNP_2_101357770	C/T	2	101357770									2.7544	8.0879
GCAPH	SNP_2_110723918	A/C	2	110723918							-3.2252	4.3541
GCAPH	SNP_2_142919392	T/C	2	142919392					-2.0598	8.9847
GCAPH	SNP_2_181347832	G/A	2	181347832									1.6346	4.9081
GCAPH	SNP_2_200769725	G/A	2	200769725					-0.9371	3.856
GCAPH	SNP_2_206589259	T/A	2	206589259					-1.6534	7.4678
GCAPH	SNP_3_50051580	C/T	3	50051580	-4.10645	5.27879
GCAPH	SNP_3_54273853	C/T	3	54273853							4.0223	5.1804	1.9904	7.2283
GCAPH	SNP_3_54291067	C/T	3	54291067					2.0616	7.2989
GCAPH	SNP_3_177728537	C/G	3	177728537			1.75808	7.0858			3.8524	5.9037
GCAPH	SNP_4_15853636	G/T	4	15853636					-1.7388	6.0209
GCAPH	SNP_4_55880051	C/T	4	55880051					-1.3253	5.5336
GCAPH	SNP_4_69168668	G/A	4	69168668					-1.3554	5.2705
GCAPH	SNP_4_130768347	G/C	4	130768347			1.42034	5.67211			3.5059	6.0441
GCAPH	SNP_4_236162143	A/G	4	236162143					1.7939	4.5176
GCAPH	SNP_5_23481628	G/T	5	23481628							-3.8639	5.4157
GCAPH	SNP_5_41388572	C/A	5	41388572					2.4744	6.8781			3.7258	11.7768
GCAPH	SNP_5_53766954	A/T	5	53766954					-3.4399	14.2042
GCAPH	SNP_5_54117151	G/A	5	54117151									-1.8609	5.6431
GCAPH	SNP_5_83049182	A/G	5	83049182	2.61211	5.4837
GCAPH	SNP_5_162456586	T/C	5	162456586							-3.0403	4.5667
GCAPH	SNP_5_183259254	A/T	5	183259254	-2.74429	6.86704	-1.74827	6.45502
GCAPH	SNP_5_191736292	G/T	5	191736292					-1.3861	4.8721			-2.4537	9.69
GCAPH	SNP_6_13220511	A/G	6	13220511					1.8338	7.1589
GCAPH	SNP_6_28143375	C/A	6	28143375					1.8457	9.6522	2.8519	4.3074	2.2784	11.1412
GCAPH	SNP_6_84752165	T/C	6	84752165					-1.129	4.5334			-1.2031	4.0771
GCAPH	SNP_6_119835363	T/C	6	119835363	4.15247	9.48621
GCAPH	SNP_6_132490537	C/T	6	132490537					-1.7128	8.8176
GCAPH	SNP_7_52195508	C/T	7	52195508									-1.5155	3.843
GCAPH	SNP_7_62564561	A/G	7	62564561					-1.4068	7.9172
GCAPH	SNP_7_67436457	C/T	7	67436457									2.5185	6.4
GCAPH	SNP_7_68162295	C/T	7	68162295			-1.54172	6.43675
GCAPH	SNP_7_69070831	T/C	7	69070831			-1.66569	5.23608
GCAPH	SNP_7_96710376	C/T	7	96710376					-1.6771	4.9553
GCAPH	SNP_8_36101421	T/C	8	36101421									1.2139	4.5833
GCAPH	SNP_8_72959158	A/G	8	72959158					-2.202	5.92			-2.774	6.1743
GCAPH	SNP_8_79559370	C/T	8	79559370					-2.1223	5.4299
GCAPH	SNP_8_134218743	C/T	8	134218743					1.6681	9.8795
GCAPH	SNP_8_162401295	A/T	8	162401295			-2.78577	7.99084
GCAPH	SNP_9_4292114	G/A	9	4292114									1.7881	4.6742
GCAPH	SNP_9_135746687	C/T	9	135746687			3.43044	10.0354
GCAEH	SNP_1_2868136	C/T	1	2868136			-1.22683	7.49887			-3.2232	8.0234	-1.4141	11.1029
GCAEH	SNP_1_40519915	G/T	1	40519915					1.347	8.9672
GCAEH	SNP_1_49317586	A/G	1	49317586									-0.6452	4.6448
GCAEH	SNP_1_163025934	C/G	1	163025934									-0.9509	4.0665
GCAEH	SNP_1_172297798	C/A	1	172297798	-1.76845	5.91393
GCAEH	SNP_1_189867454	G/T	1	189867454	3.38999	8.11803	2.08864	11.4817	0.4915	4.3417
GCAEH	SNP_1_251974924	G/C	1	251974924					1.1467	9.0041
GCAEH	SNP_1_259364549	A/T	1	259364549									-0.8666	6.2388
GCAEH	SNP_1_300959450	C/T	1	300959450	4.50404	5.03569
GCAEH	SNP_2_53187902	A/T	2	53187902					-0.972	6.2336			-0.8571	4.1139
GCAEH	SNP_2_100922700	G/A	2	100922700					0.8182	4.6544
GCAEH	SNP_2_102949042	A/G	2	102949042	3.79642	9.95527
GCAEH	SNP_2_102949063	G/A	2	102949063							3.0249	4.8397
GCAEH	SNP_2_201862135	G/A	2	201862135	-1.52659	6.32261	-1.80919	8.15609
GCAEH	SNP_2_224086881	G/A	2	224086881					-0.6872	6.939			-0.805	5.9848
GCAEH	SNP_3_42162017	C/A	3	42162017					1.1067	9.3174
GCAEH	SNP_3_53618354	C/G	3	53618354					1.0624	15.8786
GCAEH	SNP_3_54291037	G/A	3	54291037	2.9098	10.1061
GCAEH	SNP_3_54291067	C/T	3	54291067			1.49095	8.28366
GCAEH	SNP_3_102398627	C/T	3	102398627	-2.97894	6.5871
GCAEH	SNP_3_118985357	G/A	3	118985357									1.4397	14.2896
GCAEH	SNP_3_118985368	G/A	3	118985368							2.2249	4.7883
GCAEH	SNP_3_144190055	A/G	3	144190055	3.2996	6.88112	2.06697	9.03275	1.1509	7.0677			0.9887	4.0643
GCAEH	SNP_3_159044118	T/C	3	159044118	5.12525	17.7831	3.1555	11.129
GCAEH	SNP_3_160945289	G/C	3	160945289									0.8702	6.3773
GCAEH	SNP_3_185891473	G/T	3	185891473					-1.2821	9.931			-0.9494	5.5481
GCAEH	SNP_4_7501760	C/T	4	7501760									-1.3688	5.5188
GCAEH	SNP_4_15878745	G/T	4	15878745					-0.929	8.4033
GCAEH	SNP_4_38967079	G/A	4	38967079					0.8151	5.9847			0.8758	6.1243
GCAEH	SNP_4_91584098	C/T	4	91584098	-1.65663	6.08751
GCAEH	SNP_4_92374026	C/T	4	92374026			-1.36663	5.25753
GCAEH	SNP_4_114347282	A/G	4	114347282					-1.3295	10.9516	-2.7192	5.1909
GCAEH	SNP_4_136716678	A/G	4	136716678					-0.3731	3.7798
GCAEH	SNP_4_165873861	T/C	4	165873861					0.7331	5.2411
GCAEH	SNP_4_240058208	C/T	4	240058208					-0.6037	4.9723
GCAEH	SNP_5_3204509	C/G	5	3204509					1.37	13.1296			1.1567	5.7398
GCAEH	SNP_5_99211964	T/C	5	99211964					1.3552	9.6911
GCAEH	SNP_5_99380361	T/C	5	99380361									1.984	13.8878
GCAEH	SNP_5_138044957	A/C	5	138044957					-0.8875	5.9577
GCAEH	SNP_5_156925230	T/C	5	156925230	-3.29812	5.56699	-1.26976	5.05308
GCAEH	SNP_5_162456586	T/C	5	162456586							-2.2483	5.135
GCAEH	SNP_5_167103852	T/A	5	167103852	0.474546	5.50033
GCAEH	SNP_5_182090800	G/A	5	182090800					-0.3318	3.7386
GCAEH	SNP_5_199488982	C/T	5	199488982							1.9959	5.5054
GCAEH	SNP_5_214758332	C/T	5	214758332									1.0255	10.5087
GCAEH	SNP_6_133663275	T/C	6	133663275					1.1573	14.2192			1.005	8.1938
GCAEH	SNP_7_45917506	C/A	7	45917506					-0.986	11.2889
GCAEH	SNP_7_55191846	G/T	7	55191846					1.0445	6.0786
GCAEH	SNP_7_79822058	G/A	7	79822058	-1.60363	8.53434
GCAEH	SNP_7_104142120	G/C	7	104142120									0.7338	6.8016
GCAEH	SNP_7_108270780	A/G	7	108270780					-0.5824	4.8717
GCAEH	SNP_7_154459739	A/G	7	154459739							-1.6851	3.8848
GCAEH	SNP_8_34141278	T/C	8	34141278					0.7666	5.6812
GCAEH	SNP_8_44263418	T/C	8	44263418									1.0545	5.7283
GCAEH	SNP_8_68446232	C/T	8	68446232	-3.04212	7.30868	-1.48976	10.4354
GCAEH	SNP_8_70063142	A/G	8	70063142					0.7924	8.1799
GCAEH	SNP_8_70511304	G/A	8	70511304									1.2875	11.6534
GCAEH	SNP_8_102975442	G/A	8	102975442									0.9503	6.3915
GCAEH	SNP_8_117287578	C/T	8	117287578					-1.0739	6.3163
GCAEH	SNP_8_151788688	G/C	8	151788688	2.48921	11.0558			1.1619	12.6553
GCAEH	SNP_10_42694397	G/A	10	42694397									-1.394	7.0423
GCAEH	SNP_10_48440786	C/T	10	48440786					-1.1888	9.9205
GCAEH	SNP_10_83014211	C/A	10	83014211					0.6502	3.8277
GCAEH	SNP_10_101737741	T/G	10	101737741					-0.5169	3.8532
