# Supplementary material for: SPDC‐HG: An accelerator of genomic hybrid breeding in maize
Source: Plant Biotechnol J. 2025 Feb 27;23(5):1847–61. doi: 10.1111/pbi.70011 (PMC12018846; doi:10.1111/pbi.70011)
Supplement: Supplementary file 18 — Table S10 Significant SNPs of nine yield‐related traits identified by five GWAS methods. [file PBI-23-1847-s017.xlsx]

## Sheet: Supplementary table S10
Table S10 Significant SNPs of nine yield-related traits identified by five GWAS methods
Trait	Marker	Alleles	Chr	Pos	Blink		FarmCPU		FASTmrMLM		FASTmrEMMA		ISIS EM-BLASSO
					Effect	'-log10(P)'	Effect	'-log10(P)'	Effect	'-log10(P)'	Effect	'-log10(P)'	Effect	'-log10(P)'
EW	SNP_1_131013375	G/A	1	131013375					-4.6157	8.9276
EW	SNP_1_139222507	T/G	1	139222507	2.78838	5.23701
EW	SNP_1_205875754	G/A	1	205875754					-3.235	6.6013
EW	SNP_2_101784497	G/A	2	101784497					-2.4521	5.5394
EW	SNP_2_184593122	A/G	2	184593122					-2.6585	5.4894
EW	SNP_2_191798768	T/G	2	191798768									3.0419	8.2719
EW	SNP_2_209886013	A/T	2	209886013			4.32895	8.84389
EW	SNP_3_17947114	C/T	3	17947114					1.6437	4.1594
EW	SNP_3_50866770	C/A	3	50866770									-5.8206	10.3016
EW	SNP_3_61184314	T/C	3	61184314									-2.9855	5.2751
EW	SNP_3_147185794	T/C	3	147185794					2.0923	5.963
EW	SNP_4_10485936	G/A	4	10485936							-8.9745	6.9917	-3.2784	5.3146
EW	SNP_4_105180278	G/C	4	105180278			3.37249	6.51954
EW	SNP_4_200715400	T/A	4	200715400									-2.9566	5.3149
EW	SNP_4_201928211	C/A	4	201928211							-6.2915	6.5659
EW	SNP_4_218931571	C/G	4	218931571			-2.71067	5.4689
EW	SNP_5_7295154	A/G	5	7295154					3.5251	8.2279
EW	SNP_5_25808009	T/C	5	25808009									-2.5062	7.5635
EW	SNP_5_36435438	C/T	5	36435438									2.7209	3.9543
EW	SNP_5_133443773	G/T	5	133443773	-2.94322	5.71277	-3.61265	5.52176
EW	SNP_5_183111704	T/G	5	183111704					4.1985	6.317			4.3351	7.0678
EW	SNP_5_212699149	A/C	5	212699149					1.7225	4.0644	4.7884	4.627
EW	SNP_6_52410081	G/T	6	52410081					-4.0258	8.3056
EW	SNP_6_104663091	A/C	6	104663091			3.21765	5.6348
EW	SNP_6_167062650	G/A	6	167062650									3.1679	5.538
EW	SNP_7_13123950	C/G	7	13123950			-2.96328	5.64852
EW	SNP_7_71718578	C/A	7	71718578					-2.3451	4.2374
EW	SNP_7_171739879	A/T	7	171739879					-2.407	4.1355
EW	SNP_8_8354741	G/C	8	8354741					2.3702	6.0633
EW	SNP_8_33923663	A/G	8	33923663									-2.2428	3.9009
EW	SNP_8_107315973	G/A	8	107315973					-2.4862	5.2866	-7.0784	6.4351
EW	SNP_8_127779003	T/C	8	127779003	1.26351	6.83013
EW	SNP_9_15591040	C/T	9	15591040							-4.7717	4.1673
EW	SNP_10_10400912	C/T	10	10400912					4.6818	7.9086			3.2512	5.237
EW	SNP_10_132263246	G/A	10	132263246							7.4816	6.3543
EGW	SNP_1_12657784	G/A	1	12657784			-2.09375	5.62024
EGW	SNP_1_46867602	C/G	1	46867602									-2.5182	6.9419
EGW	SNP_2_91570996	G/T	2	91570996			3.88024	9.1571
EGW	SNP_2_136549940	T/C	2	136549940									2.2045	6.9939
EGW	SNP_2_191798768	T/G	2	191798768									2.0988	5.0222
EGW	SNP_2_205349370	G/A	2	205349370							-6.0919	6.2161
EGW	SNP_2_209886013	A/T	2	209886013					4.0931	13.8408
EGW	SNP_2_212527252	G/A	2	212527252							-4.9659	5.2613
EGW	SNP_2_219998630	C/T	2	219998630					2.9957	5.6111
EGW	SNP_3_32047464	G/A	3	32047464							-3.741	4.207
EGW	SNP_4_10485936	G/A	4	10485936									-3.4468	7.0682
EGW	SNP_4_173155627	C/T	4	173155627					-1.7436	3.7887	-6.2991	7.3113
EGW	SNP_4_236169743	A/T	4	236169743					1.5979	4.5759
EGW	SNP_5_161651333	C/T	5	161651333					-2.6133	5.0844
EGW	SNP_5_212699149	A/C	5	212699149					1.7381	5.3614
EGW	SNP_6_115372706	T/A	6	115372706			3.43625	5.63995
EGW	SNP_6_167062650	G/A	6	167062650									2.9969	5.9261
EGW	SNP_7_171739879	A/T	7	171739879					-3.3053	8.7426
EGW	SNP_8_1745283	T/C	8	1745283					1.3458	4.4034	3.8608	5.5144
EGW	SNP_8_97142253	C/T	8	97142253			-4.45452	7.89171
EGW	SNP_8_106272631	A/G	8	106272631							4.8684	5.3122
EGW	SNP_8_107315973	G/A	8	107315973					-2.513	7.2884	-3.8748	3.7884	-2.241	4.5264
EGW	SNP_8_127779009	G/T	8	127779009	0.935603	5.44858	-2.68314	8.37154
EGW	SNP_9_105829581	G/A	9	105829581					2.757	7.5733
EGW	SNP_10_15923140	C/T	10	15923140					-3.0064	6.9487
EGW	SNP_10_132263246	G/A	10	132263246					3.2928	9.1667			2.1889	5.1596
EGW	SNP_10_140717521	A/C	10	140717521			2.63979	7.45333
ERN	SNP_1_17525558	A/G	1	17525558					-0.4304	10.6829
ERN	SNP_1_40519915	G/T	1	40519915			0.396618	6.00449
ERN	SNP_1_68424905	G/C	1	68424905					0.233	6.7885	0.471	6.0939	0.1839	4.8592
ERN	SNP_1_68434053	T/C	1	68434053			0.29332	8.61633
ERN	SNP_1_82326182	T/C	1	82326182	-0.262735	7.87658	-0.606471	10.2987	-0.3945	5.6189			-0.4918	6.8499
ERN	SNP_1_216108281	G/A	1	216108281	-0.17055	7.42319
ERN	SNP_1_233476263	C/T	1	233476263					0.1667	4.8402
ERN	SNP_1_260425136	G/A	1	260425136					-0.448	7.9596
ERN	SNP_1_297827967	C/T	1	297827967					-0.2771	5.134
ERN	SNP_2_35845018	C/T	2	35845018	-0.399405	5.87652
ERN	SNP_2_43573080	G/T	2	43573080							-0.6599	6.0835	-0.2747	6.017
ERN	SNP_2_118483707	T/A	2	118483707					0.2069	7.5491
ERN	SNP_2_183023864	G/A	2	183023864					0.2361	6.0469
ERN	SNP_2_183040984	C/T	2	183040984							0.461	4.3458	0.3151	10.2367
ERN	SNP_2_191519422	A/T	2	191519422							0.3962	3.9415
ERN	SNP_2_232702581	C/T	2	232702581	-0.198534	6.35188	-0.431496	6.09669
ERN	SNP_2_232702649	T/C	2	232702649					-0.4894	6.335
ERN	SNP_3_2568204	A/G	3	2568204			-0.348796	6.41447
ERN	SNP_3_67677159	C/T	3	67677159			-0.364369	6.73488
ERN	SNP_3_86968501	C/T	3	86968501									0.2272	3.907
ERN	SNP_3_142733631	T/C	3	142733631					-0.258	10.9493
ERN	SNP_3_170151606	A/G	3	170151606					-0.2594	7.5607
ERN	SNP_4_98910335	A/G	4	98910335					-0.4038	10.5857
ERN	SNP_4_142780794	G/A	4	142780794			-0.291872	5.88286
ERN	SNP_4_200495434	G/A	4	200495434					0.2196	3.844
ERN	SNP_5_2040557	A/G	5	2040557					0.2016	5.6863
ERN	SNP_5_4219751	C/T	5	4219751					0.166	5.4465
ERN	SNP_5_86361251	G/C	5	86361251					-0.2379	4.3501	-0.5914	5.4904
ERN	SNP_5_166093312	T/C	5	166093312							-0.5638	4.1331
ERN	SNP_6_124157858	C/T	6	124157858			-0.232947	7.2743
ERN	SNP_6_144922688	A/T	6	144922688							0.7485	9.1601	0.2104	4.5454
ERN	SNP_9_24163981	T/C	9	24163981			0.290049	7.46028
ERN	SNP_9_93924698	C/T	9	93924698			0.35411	7.73613
ERN	SNP_9_98018766	A/G	9	98018766									0.2571	5.3583
ERN	SNP_9_102341363	T/G	9	102341363									-0.1744	3.9323
ERN	SNP_9_102483245	C/T	9	102483245					0.3279	10.6602	0.4634	5.4358
ERN	SNP_9_109362676	T/G	9	109362676					0.3108	5.3769
ERN	SNP_9_147331164	C/T	9	147331164							-0.6896	6.0903
ERN	SNP_10_13013421	C/T	10	13013421					-0.3524	6.8824			-0.374	7.1804
KNR	SNP_1_18980093	A/T	1	18980093									-0.2005	5.5229
KNR	SNP_1_50395089	C/T	1	50395089					-0.2326	4.8826
KNR	SNP_1_267605509	T/C	1	267605509					-0.3083	8.1209
KNR	SNP_2_112558205	C/A	2	112558205					-0.1636	4.1105
KNR	SNP_2_209886013	A/T	2	209886013					0.2664	5.86
KNR	SNP_2_212903288	T/C	2	212903288									-0.1797	3.9011
KNR	SNP_2_219998631	G/A	2	219998631					0.4496	11.9409
KNR	SNP_3_18104902	C/T	3	18104902									-0.2335	5.2969
KNR	SNP_3_97719722	C/T	3	97719722									-0.3093	8.7103
KNR	SNP_3_230788413	C/T	3	230788413									-0.373	7.143
KNR	SNP_4_153376875	A/T	4	153376875					-0.4007	7.4138
KNR	SNP_4_183773207	T/C	4	183773207					0.2216	6.5584
KNR	SNP_4_224147998	A/G	4	224147998									0.1608	4.2428
KNR	SNP_5_6385924	C/T	5	6385924									0.2623	6.2357
KNR	SNP_5_187702498	A/G	5	187702498					0.2222	7.2115
KNR	SNP_7_102689625	T/C	7	102689625					-0.1874	6.0035
KNR	SNP_7_170596083	G/A	7	170596083					-0.2507	9.1785
KNR	SNP_8_12791331	G/A	8	12791331							-0.5187	5.0378	-0.2752	10.0677
KNR	SNP_8_107315973	G/A	8	107315973					-0.188	5.2826
KNR	SNP_8_170506761	T/C	8	170506761							0.402	3.9796
KNR	SNP_9_118453845	G/A	9	118453845					-0.1793	3.7664
KNR	SNP_10_15923140	C/T	10	15923140					-0.336	7.5075
KNR	SNP_10_29306042	G/C	10	29306042							0.3861	4.3563
KNR	SNP_10_39646964	A/G	10	39646964									0.2785	4.7155
KNR	SNP_10_77696216	A/T	10	77696216							-0.4603	5.1152
KNR	SNP_10_84109799	A/G	10	84109799									-0.2443	5.2676
ED	SNP_1_68424905	G/C	1	68424905					0.0357	3.8473
ED	SNP_1_93327074	G/A	1	93327074	-0.018401	6.74094
ED	SNP_1_131013375	G/A	1	131013375					-0.0853	8.414
ED	SNP_1_138889487	C/T	1	138889487	0.0462621	5.20462
ED	SNP_1_156983213	T/A	1	156983213									-0.0417	4.2674
ED	SNP_2_198645587	A/G	2	198645587	-0.058603	9.13544	-0.102569	10.4214	-0.0657	7.0403	-0.1699	6.7283	-0.0876	12.475
ED	SNP_2_205349370	G/A	2	205349370					-0.0769	5.1224
ED	SNP_2_213472337	G/T	2	213472337									0.044	4.7803
ED	SNP_3_65584794	T/C	3	65584794	0.0252426	10.3113			0.0906	9.7527			0.0548	5.1862
ED	SNP_3_92856432	G/A	3	92856432							0.1957	7.1391
ED	SNP_3_144706538	T/C	3	144706538									0.0693	9.0446
ED	SNP_3_206329658	C/T	3	206329658					0.0449	7.5795
ED	SNP_3_207394611	G/A	3	207394611									0.0565	5.4841
ED	SNP_3_227167036	T/C	3	227167036					0.0655	5.1129
ED	SNP_4_12231825	T/C	4	12231825					-0.0605	8.0715
ED	SNP_4_32787021	A/G	4	32787021					-0.0343	5.5953
ED	SNP_4_58680210	C/T	4	58680210							0.1488	7.5456
ED	SNP_4_125483258	A/G	4	125483258	0.0606605	5.13819
ED	SNP_4_173155627	C/T	4	173155627									-0.0493	5.5646
ED	SNP_5_97158619	A/G	5	97158619					-0.0391	5.0413
ED	SNP_5_105067401	C/T	5	105067401							-0.1005	5.6393
ED	SNP_5_168297799	C/A	5	168297799									-0.053	7.5281
ED	SNP_5_183111704	T/G	5	183111704					0.0723	4.5599			0.0745	6.0455
ED	SNP_5_208311126	C/T	5	208311126					-0.0462	8.9718
ED	SNP_5_216748570	T/A	5	216748570									0.0569	7.5314
ED	SNP_6_34566604	C/T	6	34566604									0.0657	5.7066
ED	SNP_6_57565674	A/T	6	57565674					0.0573	12.0776
ED	SNP_6_93587013	A/G	6	93587013									0.0534	4.3545
ED	SNP_6_104440294	T/C	6	104440294					0.0586	7.5268
ED	SNP_6_120649845	C/T	6	120649845			0.0774722	5.86223
ED	SNP_6_168009938	G/A	6	168009938							0.1237	5.3
ED	SNP_7_14664597	C/T	7	14664597									-0.0618	9.0277
ED	SNP_8_12905493	C/T	8	12905493			-0.0477151	5.52678
ED	SNP_8_13341184	T/C	8	13341184									0.037	4.6734
ED	SNP_8_26294282	G/A	8	26294282					0.0033	4.3254
ED	SNP_8_170726687	A/T	8	170726687							0.098	5.4888
ED	SNP_9_24163981	T/C	9	24163981									0.0578	6.2576
ED	SNP_9_27737364	C/A	9	27737364					0.0641	7.8903
ED	SNP_9_28052551	C/T	9	28052551					-0.0497	4.4771
ED	SNP_9_98018766	A/G	9	98018766					0.0687	6.4381
ED	SNP_9_123679236	T/A	9	123679236									-0.027	4.1042
ED	SNP_9_123806169	A/G	9	123806169	-0.0185014	6.51151					-0.1251	7.2203
ED	SNP_10_71787962	A/G	10	71787962							0.1435	5.8964
ED	SNP_10_103382584	G/T	10	103382584					0.0367	4.4992
EL	SNP_1_50395089	C/T	1	50395089					-0.3036	10.0232
EL	SNP_1_54929297	C/A	1	54929297					-0.2231	8.6112
EL	SNP_1_65821814	G/A	1	65821814					-0.0994	3.7999			-0.1699	7.1495
EL	SNP_1_179266278	T/G	1	179266278					0.2032	7.7373
EL	SNP_1_199878261	A/G	1	199878261					0.0995	5.1098
EL	SNP_1_229753905	A/C	1	229753905					0.159	8.1438			0.1584	7.6747
EL	SNP_1_289620181	T/A	1	289620181					0.1005	4.4296
EL	SNP_1_293643015	C/T	1	293643015									0.1435	7.4872
EL	SNP_2_212903288	T/C	2	212903288									-0.2184	10.7306
EL	SNP_2_219407430	G/A	2	219407430					-0.1674	8.7014
EL	SNP_3_88892367	G/A	3	88892367									0.1232	5.635
EL	SNP_3_171824570	G/T	3	171824570									0.104	3.754
EL	SNP_3_200344651	A/G	3	200344651									0.1523	5.1082
EL	SNP_4_153377297	C/T	4	153377297							-0.2574	3.8679	-0.2233	11.564
EL	SNP_4_201928211	C/A	4	201928211							-0.4114	4.6957
EL	SNP_5_55919466	T/A	5	55919466							0.3903	4.6225
EL	SNP_5_138281928	C/T	5	138281928									-0.1152	5.0803
EL	SNP_5_183111704	T/G	5	183111704					0.1526	3.7662
EL	SNP_5_206679119	G/A	5	206679119									0.3558	9.6078
EL	SNP_5_209798666	G/T	5	209798666					-0.1719	5.9166
EL	SNP_6_100107042	G/A	6	100107042									0.132	6.5077
EL	SNP_6_104450354	A/G	6	104450354					0.2197	7.4714
EL	SNP_6_109199008	C/G	6	109199008									0.1886	8.3863
EL	SNP_6_110755118	G/A	6	110755118					-0.1505	5.2094
EL	SNP_6_159929209	A/C	6	159929209					0.2551	8.3879
EL	SNP_7_71718578	C/A	7	71718578					-0.1616	3.9161			-0.111	3.9352
EL	SNP_8_161173175	A/G	8	161173175									-0.12	4.9718
EL	SNP_9_137677886	T/G	9	137677886					0.1223	4.9625
EL	SNP_9_154655270	G/A	9	154655270					-0.1734	8.1418
EL	SNP_9_154698598	A/G	9	154698598									-0.1775	9.3148
EL	SNP_10_4099067	C/T	10	4099067									-0.0839	3.7904
EL	SNP_10_29312107	T/C	10	29312107					0.173	5.9145			0.1433	4.0368
EL	SNP_10_63047697	A/T	10	63047697									0.2258	7.1749
EL	SNP_10_66897317	C/T	10	66897317					0.2017	3.7766
EL	SNP_10_78158781	T/A	10	78158781					0.1005	3.966
EL	SNP_10_128761285	C/T	10	128761285									0.3155	16.5781
CD	SNP_1_18201558	T/C	1	18201558							0.0734	4.0852	0.0362	5.3079
CD	SNP_1_70107948	C/T	1	70107948					0.0504	7.1741
CD	SNP_1_177472825	A/G	1	177472825	-0.0165838	6.60145	-0.0803869	6.2598
CD	SNP_1_212037418	C/T	1	212037418	0.0146847	6.88435
CD	SNP_1_240445364	C/T	1	240445364					-0.0178	5.1201
CD	SNP_1_292214292	A/T	1	292214292			0.0799235	5.58047
CD	SNP_2_86253197	C/T	2	86253197					-0.056	8.4	-0.0842	4.1161
CD	SNP_2_145129417	C/T	2	145129417					0.0352	7.5371
CD	SNP_2_174692343	C/T	2	174692343							0.0795	3.8666
CD	SNP_3_113615466	G/T	3	113615466					0.0367	5.2412	0.1081	7.4184	0.051	7.5452
CD	SNP_3_128117730	A/G	3	128117730					0.0362	6.3162
CD	SNP_3_170775129	G/A	3	170775129			-0.0591061	6.85416
CD	SNP_3_217503547	T/A	3	217503547					0.0313	6.8649
CD	SNP_4_7410594	G/T	4	7410594							0.0799	4.5181	0.0466	5.3406
CD	SNP_4_33461964	C/T	4	33461964							0.0894	5.6574
CD	SNP_4_108483824	G/A	4	108483824					-0.0257	4.0235
CD	SNP_4_146159257	G/A	4	146159257									0.0471	6.5193
CD	SNP_4_175365114	A/G	4	175365114					0.0678	6.6219
CD	SNP_4_177916481	T/G	4	177916481			0.065574	7.42351
CD	SNP_4_211747383	C/A	4	211747383					0.03	6.33
CD	SNP_4_241625831	G/A	4	241625831					-0.0323	4.6325
CD	SNP_5_24970212	T/A	5	24970212							-0.128	4.6598	-0.0613	4.969
CD	SNP_5_65972990	C/T	5	65972990					0.0368	8.3683
CD	SNP_5_78429639	T/G	5	78429639					0.0437	7.0123	0.0924	5.1272	0.0258	3.7817
CD	SNP_5_181885741	T/G	5	181885741							0.1091	5.4583	0.0344	3.703
CD	SNP_5_183111704	T/G	5	183111704			0.0734477	5.81405
CD	SNP_5_207252081	T/C	5	207252081					0.0423	8.4894
CD	SNP_6_30641979	C/T	6	30641979					0.0662	4.102
CD	SNP_6_158318166	A/G	6	158318166							0.1524	6.2883
CD	SNP_6_166791890	C/G	6	166791890					-0.0421	5.2638
CD	SNP_7_11345659	A/G	7	11345659							-0.1237	8.7641
CD	SNP_7_21140145	C/A	7	21140145					-0.0351	5.6575			-0.0508	6.7561
CD	SNP_7_90234578	C/T	7	90234578	0.0360554	7.95454	0.0799046	6.09687					0.0749	4.5218
CD	SNP_7_107694466	G/A	7	107694466							0.0965	5.1091
CD	SNP_7_107697334	A/G	7	107697334	0.00957891	6.24779	0.048021	5.13275
CD	SNP_8_116875571	G/A	8	116875571					0.0403	6.0359			0.0413	4.0661
CD	SNP_8_170726687	A/T	8	170726687	0.0408266	9.66241	0.0524451	7.79852
CD	SNP_8_172019792	C/T	8	172019792					-0.039	6.1408
CD	SNP_9_1735852	G/A	9	1735852					-0.0433	5.2228
CD	SNP_9_32420638	C/T	9	32420638					0.0532	4.9152	0.1109	5.2145	0.0604	5.2481
CD	SNP_9_98024913	T/C	9	98024913					0.0428	8.0214
CD	SNP_9_141961010	C/G	9	141961010					0.0811	17.2796			0.073	8.0791
CD	SNP_9_151543095	A/G	9	151543095	0.0632877	7.04565
CD	SNP_10_120803801	T/C	10	120803801			-0.0721199	7.10939
CD	SNP_10_133610177	T/C	10	133610177	0.0571636	7.49649	0.078693	6.32118	0.0674	7.2352	0.1876	7.6392	0.0767	5.4488
PH	SNP_1_67186682	T/C	1	67186682					-1.9161	3.9932
PH	SNP_1_225350873	A/G	1	225350873			3.56209	5.50642
PH	SNP_1_293222320	T/C	1	293222320					2.7995	3.8005
PH	SNP_1_294360365	G/T	1	294360365					2.0597	3.74
PH	SNP_2_115580704	G/T	2	115580704									-2.9744	4.6892
PH	SNP_2_171127291	T/C	2	171127291			-3.74499	5.96751
PH	SNP_2_194694307	C/T	2	194694307					-2.759	5.5743
PH	SNP_3_42162017	C/A	3	42162017					4.1229	6.9082
PH	SNP_3_116546017	G/A	3	116546017	0.122798	6.61521
PH	SNP_3_120487544	G/T	3	120487544					2.8676	6.269
PH	SNP_3_160450836	T/C	3	160450836					6.2667	10.2573
PH	SNP_3_173042168	G/A	3	173042168									4.0798	6.5713
PH	SNP_3_182478736	A/G	3	182478736					4.3805	8.0139
PH	SNP_3_219273074	T/A	3	219273074					-4.8113	6.7391
PH	SNP_4_14699299	C/A	4	14699299									2.9097	5.1126
PH	SNP_4_217370794	G/A	4	217370794					2.34	4.1517
PH	SNP_5_43690952	A/G	5	43690952					-3.9018	6.3798
PH	SNP_5_83071653	A/G	5	83071653					4.2577	5.8171
PH	SNP_5_163649922	G/A	5	163649922	-1.56493	6.4822
PH	SNP_5_167103923	C/A	5	167103923							6.9088	4.6622
PH	SNP_5_167285503	G/A	5	167285503					2.929	5.621
PH	SNP_5_183274585	T/C	5	183274585							-12.7125	9.5385	-5.2166	8.2941
PH	SNP_5_183362304	C/T	5	183362304	-2.24479	6.71031	-6.84511	14.7742
PH	SNP_5_191736295	A/T	5	191736295					5.0159	6.3721
PH	SNP_6_84225251	C/G	6	84225251									-4.7797	4.9789
PH	SNP_6_94587033	G/A	6	94587033			-4.66592	5.92022
PH	SNP_6_120821913	G/C	6	120821913									3.2205	5.0785
PH	SNP_6_120821936	G/A	6	120821936			3.7173	6.46546
PH	SNP_6_164722980	G/C	6	164722980					-4.1253	11.8213
PH	SNP_7_24857326	C/T	7	24857326					-2.6318	6.657
PH	SNP_7_148318483	G/T	7	148318483			3.09637	5.11231
PH	SNP_7_161645843	A/G	7	161645843									-3.2513	5.7508
PH	SNP_7_162806826	G/A	7	162806826									-4.8386	7.9215
PH	SNP_8_79204091	G/A	8	79204091									-2.7421	4.3124
PH	SNP_8_117772825	T/C	8	117772825					1.5276	3.9995
PH	SNP_9_4292114	G/A	9	4292114			5.00922	5.72603
PH	SNP_9_9439433	G/A	9	9439433	-0.429457	5.5956			4.964	9.28	9.3033	5.103
PH	SNP_9_9476339	C/G	9	9476339									5.6515	5.4382
PH	SNP_9_129606726	A/G	9	129606726									-5.2363	7.0768
PH	SNP_10_146404082	A/G	10	146404082					-4.1377	5.4946
EH	SNP_1_13804834	C/T	1	13804834							-2.886	4.9654	-1.7594	9.669
EH	SNP_1_133828834	C/T	1	133828834					-2.2964	6.5701
EH	SNP_1_165631823	C/A	1	165631823					2.3523	12.9508
EH	SNP_1_240973493	G/A	1	240973493									-2.1023	6.4439
EH	SNP_1_244524326	A/G	1	244524326					-2.1159	8.4173
EH	SNP_2_72486193	C/T	2	72486193							3.0172	5.0554
EH	SNP_2_86101538	C/T	2	86101538					1.274	4.7186
EH	SNP_2_209281150	C/T	2	209281150									1.6689	9.6586
EH	SNP_2_230522006	A/T	2	230522006					1.6528	7.1162	3.6847	6.5327
EH	SNP_3_95510627	T/C	3	95510627					-1.3227	4.2784			-1.8428	6.1602
EH	SNP_3_182478736	A/G	3	182478736					2.4442	10.2509
EH	SNP_4_12231825	T/C	4	12231825					-2.4707	9.8957
EH	SNP_4_15075672	G/T	4	15075672									-2.2608	7.0087
EH	SNP_4_27818972	A/C	4	27818972					-1.8656	4.9629
EH	SNP_4_38849737	T/C	4	38849737					1.4669	5.39
EH	SNP_4_120895814	G/C	4	120895814							2.7058	4.77
EH	SNP_5_99065694	G/A	5	99065694									2.0075	7.6678
EH	SNP_5_163649937	C/T	5	163649937									-1.5703	6.4374
EH	SNP_5_183259236	C/T	5	183259236							-4.9237	10.3253
EH	SNP_5_183481164	G/A	5	183481164									1.3921	6.4057
EH	SNP_6_70879999	T/C	6	70879999									-1.6917	4.178
EH	SNP_6_89415003	T/C	6	89415003							-4.1428	7.6415
EH	SNP_6_152652670	G/T	6	152652670					2.3793	7.4356	4.2384	4.5228	2.1821	7.0693
EH	SNP_6_158310612	T/A	6	158310612					-1.7727	10.6454
EH	SNP_7_490958	A/G	7	490958									1.6411	9.6184
EH	SNP_8_109400048	T/C	8	109400048									-1.0855	5.1009
EH	SNP_8_138328563	G/A	8	138328563							-3.7864	6.1089	-1.259	3.7945
EH	SNP_8_141683687	A/G	8	141683687					-2.4651	10.6883
EH	SNP_8_151669664	C/T	8	151669664									1.6638	8.099
EH	SNP_9_70724069	G/A	9	70724069									1.5227	5.4649
EH	SNP_9_103583704	G/A	9	103583704					-1.2706	5.2192
EH	SNP_10_12354510	A/C	10	12354510					-1.5521	6.3012
EH	SNP_10_39647142	A/G	10	39647142									-1.0229	4.6643
EH	SNP_10_41983929	G/A	10	41983929					-1.6171	6.5544	-2.5397	3.9003
