# Supplementary material for: SPDC‐HG: An accelerator of genomic hybrid breeding in maize
Source: Plant Biotechnol J. 2025 Feb 27;23(5):1847–61. doi: 10.1111/pbi.70011 (PMC12018846; doi:10.1111/pbi.70011)
Supplement: Supplementary file 19 — Table S11 Significant SNPs for GCAs detected by at least two statistical methods. [file PBI-23-1847-s023.xlsx]

## Sheet: Supplementary table S11
Table S11 Significant SNPs for GCAs detected by at least two statistical methods
Trait	Marker	Alleles	Chr	Pos	Blink			FarmCPU			FASTmrMLM			FASTmrEMMA			ISIS EM-BLASSO
					Effect	"-log(P)"		Effect	"-log(P)"		Effect	"-log(P)"		Effect	"-log(P)"		Effect	"-log(P)"
GCAEW	SNP_2_118391917	C/G	2	118391917										3.768	5.57		1.638	5.69
	SNP_4_10486064	C/T	4	10486064	-4.065	10.83		-2.546	7.39					-4.607	4.74		-2.04	4.8
	SNP_5_74367414	G/A	5	74367414							2.141	6.06					1.847	4.05
	SNP_6_28143375	C/A	6	28143375							1.881	8.12					1.383	4.59
	SNP_7_6582218	T/C	7	6582218	-3.902	10.72		-1.543	6.26								-2.388	12.19
	SNP_9_3309778	G/T	9	3309778							-2.537	10.4		-5.06	7.11		-2.492	7.79
	SNP_9_106529717	G/T	9	106529717	4.665	8.13		2.26	6.25					4.162	4.34
GCAEGW	SNP_1_32668046	C/T	1	32668046	3.011	6.3		2.892	7.93
	SNP_2_25018935	G/T	2	25018935							-0.937	4.88					-1.33	5.95
	SNP_2_118391917	C/G	2	118391917	4.734	8.17											0.983	3.84
	SNP_4_10486064	C/T	4	10486064	-3.371	6.99		-2.073	7.18		-1.11	4.95		-4.228	6.59
	SNP_4_44883783	C/A	4	44883783	3.955	9.69		2.146	6.23
	SNP_4_96741815	G/T	4	96741815							1.157	4.94					1.8	6.4
	SNP_6_28143375	C/A	6	28143375										2.208	4.16		1.052	4.82
	SNP_6_130849064	C/T	6	130849064							-1.055	6.69		-1.708	3.71
	SNP_7_128584403	T/G	7	128584403							1.098	6.36		3.597	7.22		1.119	4.93
	SNP_8_29748887	G/A	8	29748887	-2.142	8.95								-2.46	4.46
	SNP_8_79559370	C/T	8	79559370							-1.928	11.32					-1.175	4.01
	SNP_9_3309778	G/T	9	3309778							-1.593	10.32					-1.799	9.25
	SNP_9_106529717	G/T	9	106529717	4.105	7.52		2.276	8.17					3.878	6.68
	SNP_9_106529874	C/A	9	106529874							2.153	16.86					1.202	3.93
	SNP_9_109055551	A/G	9	109055551							1.23	8.32		2.59	4.91
	SNP_10_148428564	C/T	10	148428564	2.786	9		1.35	5.32								1.095	4.22
GCAERN	SNP_1_20637132	C/T	1	20637132							0.163	15.18					0.11	4.13
	SNP_1_26689547	C/T	1	26689547										0.304	4.44		0.157	7.95
	SNP_1_121273107	G/A	1	121273107							0.097	9.41		0	5.5
	SNP_2_46976999	A/C	2	46976999	-0.496	7.71					-0.229	16.19					-0.212	5.81
	SNP_2_53139009	A/G	2	53139009							-0.133	6.44					-0.145	3.98
	SNP_2_199093430	G/A	2	199093430	-0.343	9.35		-0.217	5.55								-0.189	4.48
	SNP_3_32235025	A/G	3	32235025	0.349	11.91		0.17	5.8
	SNP_4_190435923	T/G	4	190435923										-0.344	9.88		-0.122	5.73
	SNP_5_23472264	G/A	5	23472264							-0.074	4.77		-0.371	10.89		-0.162	8.92
	SNP_6_137709740	T/C	6	137709740	-0.301	6.24		-0.214	9.7					-0.348	3.73
	SNP_8_170726687	A/T	8	170726687	0.323	14.65		0.151	8.2					0.292	6.4
	SNP_9_97190506	C/T	9	97190506							-0.178	15.25		-0.322	5.45		-0.129	4.05
	SNP_9_120936125	C/T	9	120936125	-0.435	19.81		-0.243	10.6
GCAKNR	SNP_1_29263791	T/A	1	29263791	0.322	9.13		0.182	6.27		0.131	5.25
	SNP_1_66314614	A/G	1	66314614	0.403	10.27					0.177	12.25					0.174	9.93
	SNP_1_233635910	T/C	1	233635910	0.184	5.84					0.115	4.79
	SNP_2_129081248	A/T	2	129081248	-0.336	7.69		-0.223	7.31
	SNP_3_202231202	C/T	3	202231202							-0.113	6.11		-0.419	5.8
	SNP_4_109255824	T/C	4	109255824							0.278	15.32					0.259	10.86
	SNP_5_3207109	T/A	5	3207109										0.359	4.93		0.136	6.72
	SNP_5_109799345	C/T	5	109799345							-0.151	5.69					-0.174	4.58
	SNP_6_55830164	C/T	6	55830164							0.186	10.98		0.441	6.66
	SNP_6_138015111	T/A	6	138015111	-0.262	7.09					-0.103	4.45
	SNP_7_6507881	T/C	7	6507881										0.469	5.73		0.12	4.3
	SNP_7_7278732	C/T	7	7278732	0.584	16.34											0.159	5.95
	SNP_8_174173827	G/C	8	174173827	0.589	12.33		0.336	7.83		0.317	14.17
	SNP_9_6797301	T/C	9	6797301							-0.154	7.45		-0.367	5.2		-0.088	4.36
GCAED	SNP_1_86356580	C/T	1	86356580	0.081	11.3											0.023	6.55
	SNP_2_204251781	G/A	2	204251781	0.064	10.21					0	6.54
	SNP_2_204679167	T/C	2	204679167	-0.058	9.74					-0.013	10.87		-0.059	6.25		-0.018	4.88
	SNP_2_204902408	A/G	2	204902408	0.055	5.99					0.003	4.33					0.02	4.86
	SNP_3_11639013	T/G	3	11639013	0.056	17.12											0.024	5.21
	SNP_3_54318794	C/T	3	54318794				-0.033	8.55					-0.057	5.6
	SNP_4_57527988	T/C	4	57527988	0.051	8.28					0.012	4.48
	SNP_4_239421948	G/T	4	239421948				-0.038	9.19		-0.018	14.08
	SNP_5_39674233	C/T	5	39674233				-0.031	10.93					-0.049	6.22
	SNP_6_158058316	T/C	6	158058316				0.024	5.24					0.088	8.03
	SNP_8_79304424	T/C	8	79304424							-0.007	9.13		-0.036	5.07
	SNP_9_3309778	G/T	9	3309778	-0.075	12.79		-0.035	9.2		-0.025	42.75		-0.083	8.51		-0.023	5.52
	SNP_9_32421583	A/T	9	32421583							0.019	6.5					0.028	6.43
	SNP_10_70533584	C/A	10	70533584							0.022	22.03		0.062	8.69		0.023	6.65
GCAEL	SNP_1_49386679	C/A	1	49386679										-0.246	6		-0.14	10.98
	SNP_1_236499984	T/A	1	236499984				-0.092	5.81								-0.107	6.27
	SNP_2_129713825	C/G	2	129713825	-0.263	11.58		-0.171	8.87
	SNP_3_88892367	G/A	3	88892367							0.136	3.93		0.155	3.75		0.076	5.85
	SNP_3_155601253	C/T	3	155601253				-0.141	7.25								-0.162	9.9
	SNP_3_230270448	G/T	3	230270448	-0.186	8.01		-0.108	6.87
	SNP_4_222695766	G/A	4	222695766	0.285	11.62		0.133	6.4								0.131	9.35
	SNP_5_104177063	G/A	5	104177063										-0.31	5.55		-0.19	9.97
	SNP_5_138065624	C/T	5	138065624							-0.077	6.46		-0.3	7.96
	SNP_10_128772720	G/A	10	128772720										0.225	3.91		0.125	6.1
GCACD	SNP_1_18480978	C/T	1	18480978	-0.026	5.34		-0.027	6.73
	SNP_1_38066701	G/A	1	38066701							0.007	12.25					0.017	8.6
	SNP_1_108278847	A/G	1	108278847							0	21.05					-0.019	9.05
	SNP_1_296690876	T/C	1	296690876							0.004	90.42		0.014	3.8
	SNP_2_124698608	G/T	2	124698608	-0.029	10.84		-0.018	5.22
	SNP_2_131676772	G/A	2	131676772				0.018	5.16		0.008	63.16
	SNP_2_206589346	G/A	2	206589346	-0.037	9.1					0.002	103.28		-0.033	4.8
	SNP_3_141216919	A/G	3	141216919	0.022	10.61		0.019	7.81		-0.002	58.87
	SNP_4_2839608	C/T	4	2839608							-0.005	29.51					-0.021	5.75
	SNP_4_134321256	G/T	4	134321256				0.023	5.65		0	22.64
	SNP_4_138005133	T/C	4	138005133	0.051	5.93					0.003	28.8
	SNP_4_166953483	T/C	4	166953483	0.064	7.09					0	106.89
	SNP_4_239421948	G/T	4	239421948							-0.002	79.23					-0.018	5.08
	SNP_5_27222672	T/C	5	27222672							0.007	65.64		0.038	4.31
	SNP_5_140122385	G/A	5	140122385							-0.004	33.43					-0.023	7.08
	SNP_5_193255118	A/G	5	193255118							-0.001	39.55					-0.02	8.72
	SNP_6_34431642	T/C	6	34431642							0.006	74.62					0.021	5.95
	SNP_6_141913259	G/T	6	141913259							0.006	18.11		0.032	4.08
	SNP_6_146338905	C/T	6	146338905	-0.036	12.35		-0.028	9.71		-0.008	8.07					-0.014	4.36
	SNP_9_3309778	G/T	9	3309778							-0.002	9.23					-0.015	5.23
	SNP_9_87017611	G/C	9	87017611							0.001	61.12					0.017	5.49
	SNP_9_125493208	G/C	9	125493208							-0.005	65.32		-0.001	4.33
	SNP_9_151543095	A/G	9	151543095	0.063	10.05		0.031	8.01
	SNP_10_133610177	T/C	10	133610177							0.01	80.17					0.02	4.69
	SNP_10_137842317	A/G	10	137842317	-0.059	5.4		-0.024	5.16		-0.006	44.35
GCAPH	SNP_1_163025934	C/G	1	163025934	-5.951	7.79		-4.846	16.3		-1.893	4.97					-2.601	4.5
	SNP_1_259618078	A/G	1	259618078	3.626	7.71		2.359	5.16
	SNP_1_300159543	G/A	1	300159543										-3.861	4.51		-1.569	4.78
	SNP_2_45006426	T/A	2	45006426	-4.527	7.3											-2.588	6.23
	SNP_3_54273853	C/T	3	54273853										4.022	5.18		1.99	7.23
	SNP_3_177728537	C/G	3	177728537				1.758	7.09					3.852	5.9
	SNP_4_130768347	G/C	4	130768347				1.42	5.67					3.506	6.04
	SNP_5_41388572	C/A	5	41388572							2.474	6.88					3.726	11.78
	SNP_5_183259254	A/T	5	183259254	-2.744	6.87		-1.748	6.46
	SNP_5_191736292	G/T	5	191736292							-1.386	4.87					-2.454	9.69
	SNP_6_28143375	C/A	6	28143375							1.846	9.65		2.852	4.31		2.278	11.14
	SNP_6_84752165	T/C	6	84752165							-1.129	4.53					-1.203	4.08
	SNP_8_72959158	A/G	8	72959158							-2.202	5.92					-2.774	6.17
GCAEH	SNP_1_2868136	C/T	1	2868136				-1.227	7.5					-3.223	8.02		-1.414	11.1
	SNP_1_189867454	G/T	1	189867454	3.39	8.12		2.089	11.48		0.492	4.34
	SNP_2_53187902	A/T	2	53187902							-0.972	6.23					-0.857	4.11
	SNP_2_201862135	G/A	2	201862135	-1.527	6.32		-1.809	8.16
	SNP_2_224086881	G/A	2	224086881							-0.687	6.94					-0.805	5.98
	SNP_3_144190055	A/G	3	144190055	3.3	6.88		2.067	9.03		1.151	7.07					0.989	4.06
	SNP_3_159044118	T/C	3	159044118	5.125	17.78		3.155	11.13
	SNP_3_185891473	G/T	3	185891473							-1.282	9.93					-0.949	5.55
	SNP_4_38967079	G/A	4	38967079							0.815	5.98					0.876	6.12
	SNP_4_114347282	A/G	4	114347282							-1.33	10.95		-2.719	5.19
	SNP_5_3204509	C/G	5	3204509							1.37	13.13					1.157	5.74
	SNP_5_156925230	T/C	5	156925230	-3.298	5.57		-1.27	5.05
	SNP_6_133663275	T/C	6	133663275							1.157	14.22					1.005	8.19
	SNP_8_68446232	C/T	8	68446232	-3.042	7.31		-1.49	10.44
	SNP_8_151788688	G/C	8	151788688	2.489	11.06					1.162	12.66
