# Supplementary material for: SPDC‐HG: An accelerator of genomic hybrid breeding in maize
Source: Plant Biotechnol J. 2025 Feb 27;23(5):1847–61. doi: 10.1111/pbi.70011 (PMC12018846; doi:10.1111/pbi.70011)
Supplement: Supplementary file 20 — Table S12 Significant SNPs for yield‐related traits detected by at least two statistical methods. [file PBI-23-1847-s006.xlsx]

## Sheet: Supplementary table S12
Table S12 Significant SNPs for yield-related traits detected by at least two statistical methods
Trait	Marker	Alleles	Chr	Pos	Blink			FarmCPU			FASTmrMLM			FASTmrEMMA			ISIS EM-BLASSO
					Effect	"-log(P)"		Effect	"-log(P)"		Effect	"-log(P)"		Effect	"-log(P)"		Effect	"-log(P)"
EW	SNP_4_10485936	G/A	4	10485936										-8.975	6.99		-3.278	5.31
	SNP_5_133443773	G/T	5	133443773	-2.943	5.71		-3.613	5.52
	SNP_5_183111704	T/G	5	183111704							4.199	6.32					4.335	7.07
	SNP_5_212699149	A/C	5	212699149							1.723	4.06		4.788	4.63
	SNP_8_107315973	G/A	8	107315973							-2.486	5.29		-7.078	6.44
	SNP_10_10400912	C/T	10	10400912							4.682	7.91					3.251	5.24
EGW	SNP_4_173155627	C/T	4	173155627							-1.744	3.79		-6.299	7.31
	SNP_8_1745283	T/C	8	1745283							1.346	4.4		3.861	5.51
	SNP_8_107315973	G/A	8	107315973							-2.513	7.29		-3.875	3.79		-2.241	4.53
	SNP_8_127779009	G/T	8	127779009	0.936	5.45		-2.683	8.37
	SNP_10_132263246	G/A	10	132263246							3.293	9.17					2.189	5.16
ERN	SNP_1_68424905	G/C	1	68424905							0.233	6.79		0.471	6.09		0.184	4.86
	SNP_1_82326182	T/C	1	82326182	-0.263	7.88		-0.606	10.3		-0.395	5.62					-0.492	6.85
	SNP_2_43573080	G/T	2	43573080										-0.66	6.08		-0.275	6.02
	SNP_2_183040984	C/T	2	183040984										0.461	4.35		0.315	10.24
	SNP_2_232702581	C/T	2	232702581	-0.199	6.35		-0.431	6.1
	SNP_5_86361251	G/C	5	86361251							-0.238	4.35		-0.591	5.49
	SNP_6_144922688	A/T	6	144922688										0.749	9.16		0.21	4.55
	SNP_9_102483245	C/T	9	102483245							0.328	10.66		0.463	5.44
	SNP_10_13013421	C/T	10	13013421							-0.352	6.88					-0.374	7.18
KNR	SNP_8_12791331	G/A	8	12791331										-0.519	5.04		-0.275	10.07
ED	SNP_2_198645587	A/G	2	198645587	-0.059	9.14		-0.103	10.42		-0.066	7.04		-0.17	6.73		-0.088	12.48
	SNP_3_65584794	T/C	3	65584794	0.025	10.31					0.091	9.75					0.055	5.19
	SNP_5_183111704	T/G	5	183111704							0.072	4.56					0.075	6.05
	SNP_9_123806169	A/G	9	123806169	-0.019	6.51								-0.125	7.22
EL	SNP_1_65821814	G/A	1	65821814							-0.099	3.8					-0.17	7.15
	SNP_1_229753905	A/C	1	229753905							0.159	8.14					0.158	7.67
	SNP_4_153377297	C/T	4	153377297										-0.257	3.87		-0.223	11.56
	SNP_7_71718578	C/A	7	71718578							-0.162	3.92					-0.111	3.94
	SNP_10_29312107	T/C	10	29312107							0.173	5.91					0.143	4.04
CD	SNP_1_18201558	T/C	1	18201558										0.073	4.09		0.036	5.31
	SNP_1_177472825	A/G	1	177472825	-0.017	6.6		-0.08	6.26
	SNP_2_86253197	C/T	2	86253197							-0.056	8.4		-0.084	4.12
	SNP_3_113615466	G/T	3	113615466							0.037	5.24		0.108	7.42		0.051	7.55
	SNP_4_7410594	G/T	4	7410594										0.08	4.52		0.047	5.34
	SNP_5_24970212	T/A	5	24970212										-0.128	4.66		-0.061	4.97
	SNP_5_78429639	T/G	5	78429639							0.044	7.01		0.092	5.13		0.026	3.78
	SNP_5_181885741	T/G	5	181885741										0.109	5.46		0.034	3.7
	SNP_7_21140145	C/A	7	21140145							-0.035	5.66					-0.051	6.76
	SNP_7_90234578	C/T	7	90234578	0.036	7.95		0.08	6.1								0.075	4.52
	SNP_7_107697334	A/G	7	107697334	0.01	6.25		0.048	5.13
	SNP_8_116875571	G/A	8	116875571							0.04	6.04					0.041	4.07
	SNP_8_170726687	A/T	8	170726687	0.041	9.66		0.052	7.8
	SNP_9_32420638	C/T	9	32420638							0.053	4.92		0.111	5.21		0.06	5.25
	SNP_9_141961010	C/G	9	141961010							0.081	17.28					0.073	8.08
	SNP_10_133610177	T/C	10	133610177	0.057	7.5		0.079	6.32		0.067	7.24		0.188	7.64		0.077	5.45
PH	SNP_5_183274585	T/C	5	183274585										-12.713	9.54		-5.217	8.29
	SNP_5_183362304	C/T	5	183362304	-2.245	6.71		-6.845	14.77
	SNP_9_9439433	G/A	9	9439433	-0.429	5.6					4.964	9.28		9.303	5.1
EH	SNP_1_13804834	C/T	1	13804834										-2.886	4.97		-1.759	9.67
	SNP_2_230522006	A/T	2	230522006							1.653	7.12		3.685	6.53
	SNP_3_95510627	T/C	3	95510627							-1.323	4.28					-1.843	6.16
	SNP_6_152652670	G/T	6	152652670							2.379	7.44		4.238	4.52		2.182	7.07
	SNP_8_138328563	G/A	8	138328563										-3.786	6.11		-1.259	3.79
	SNP_10_41983929	G/A	10	41983929							-1.617	6.55		-2.54	3.9
