# Supplementary material for: SPDC‐HG: An accelerator of genomic hybrid breeding in maize
Source: Plant Biotechnol J. 2025 Feb 27;23(5):1847–61. doi: 10.1111/pbi.70011 (PMC12018846; doi:10.1111/pbi.70011)
Supplement: Supplementary file 21 — Table S13 Prediction and annotation of candidate genes. [file PBI-23-1847-s019.xlsx]

## Sheet: Supplementary table S13
Table S13 Prediction and annotation of candidate genes
Trait	Marker	Chr	Pos	Candidate gene	Gene description
GCAEH	SNP_1_2868136	1	2868136	Zm00001d027312	putative RING zinc finger domain superfamily protein
GCAEH	SNP_1_2868136	1	2868136	Zm00001d027313	putative xyloglucan endotransglucosylase/hydrolase protein 32
GCAEH	SNP_1_2868136	1	2868136	Zm00001d027319	4-phosphopantetheinyl transferase sfp
GCAEH	SNP_1_2868136	1	2868136	Zm00001d027321	putative peptidyl-prolyl cis-trans isomerase family protein
GCAEH	SNP_1_2868136	1	2868136	Zm00001d027320	CemA-like proton extrusion protein-related
GCAEH	SNP_1_2868136	1	2868136	Zm00001d027322	Protein WEAK CHLOROPLAST MOVEMENT UNDER BLUE LIGHT 1
GCAEH	SNP_1_2868136	1	2868136	Zm00001d027314	Vacuolar protein sorting-associated protein 24 homolog 1
GCAEH	SNP_1_2868136	1	2868136	Zm00001d027317	rolled leaf 2
GCAEH	SNP_1_2868136	1	2868136	Zm00001d027318	BTF3-like protein
GCAEH	SNP_1_2868136	1	2868136	Zm00001d027324	THO complex subunit 1
GCAEH	SNP_1_2868136	1	2868136	Zm00001d027325	peptidoglycan-binding LysM domain-containing protein
GCAEH	SNP_1_2868136	1	2868136	Zm00001d027326	actin related protein like4
GCAEH	SNP_1_2868136	1	2868136	Zm00001d027329	DNA cytosine methyltransferase Zmet 3
GCAEH	SNP_1_2868136	1	2868136	Zm00001d027330	remorin
GCAEH	SNP_1_2868136	1	2868136	Zm00001d027332	Nonspecific lipid-transfer protein
GCAEH	SNP_1_2868136	1	2868136	Zm00001d027333	AP-2 complex subunit alpha-2
GCAEH	SNP_1_2868136	1	2868136	Zm00001d027334	Zinc finger CCCH domain-containing protein 19
GCAEH	SNP_1_2868136	1	2868136	Zm00001d027335	trihelix transcription factor GTL1
GCAKNR	SNP_1_29263791	1	29263791	Zm00001d028293	Heptahelical transmembrane protein 5
GCAKNR	SNP_1_29263791	1	29263791	Zm00001d028294	ubiquitin-protein ligase
GCAKNR	SNP_1_29263791	1	29263791	Zm00001d028295	Protein LOW PSII ACCUMULATION 3, chloroplastic
GCAKNR	SNP_1_29263791	1	29263791	Zm00001d028296	F-box protein SKIP22
GCAKNR	SNP_1_29263791	1	29263791	Zm00001d028297	bHLH-transcription factor 3
GCAKNR	SNP_1_29263791	1	29263791	Zm00001d028298	short hypocotyl in white light1
GCAKNR	SNP_1_29263791	1	29263791	Zm00001d028299	Squalene epoxidase 1
GCAKNR	SNP_1_66314614	1	66314614	Zm00001d029361	zinc finger CCCH domain-containing protein 15 homolog
GCAKNR	SNP_1_66314614	1	66314614	Zm00001d029356	benzoxazinone synthesis11
GCAKNR	SNP_1_66314614	1	66314614	Zm00001d029353	5-pentadecatrienyl resorcinol O-methyltransferase
ERN	SNP_1_68424905	1	68424905	Zm00001d029412	Matrilineal1
ERN	SNP_1_68424905	1	68424905	Zm00001d029413	2/3-bisphosphoglycerate-dependent phosphoglycerate mutase
ERN	SNP_1_68424905	1	68424905	Zm00001d029416	acetyl-CoA acetyltransferase[cytosolic 1]
ERN	SNP_1_68424905	1	68424905	Zm00001d029417	P-loop containing nucleoside triphosphate hydrolase superfamily protein
ERN	SNP_1_68424905	1	68424905	Zm00001d029418	60S ribosomal protein L37-like
ERN	SNP_1_68424905	1	68424905	Zm00001d029419	putative protein phosphatase 2C family protein
ERN	SNP_1_68424905	1	68424905	Zm00001d029420	Protein WEAK CHLOROPLAST MOVEMENT UNDER BLUE LIGHT 1
ERN	SNP_1_82326182	1	82326182	Zm00001d029716	Heavy metal transport/detoxification superfamily protein
ERN	SNP_1_82326182	1	82326182	Zm00001d029718	transcription repressor OFP8
ERN	SNP_1_82326182	1	82326182	Zm00001d029720	ABC-type Co2+ transport system
ERN	SNP_1_82326182	1	82326182	Zm00001d029719	C-terminal binding protein AN
ERN	SNP_1_82326182	1	82326182	Zm00001d029721	putative serine/threonine-protein kinase
ERN	SNP_1_82326182	1	82326182	Zm00001d029723	mu-crystallin
GCAEH	SNP_1_189867454	1	189867454	Zm00001d031490	chaperone protein dnaJ 10
GCAEH	SNP_1_189867454	1	189867454	Zm00001d031494	Putative L-ascorbate peroxidase 6
GCAEH	SNP_1_189867454	1	189867454	Zm00001d031496	DUF1997 family protein
GCAEH	SNP_1_189867454	1	189867454	Zm00001d031502	Zn-finger RanBP-type containing protein
GCAERN	SNP_2_46976999	2	46976999	Zm00001d003559	Ferric reduction oxidase 7 chloroplastic
GCAERN	SNP_2_46976999	2	46976999	Zm00001d003563	S-adenosyl-L-methionine-dependent methyltransferase superfamily protein
GCAERN	SNP_2_46976999	2	46976999	Zm00001d003566	26S proteasome non-ATPase regulatory subunit 11-like protein
GCAERN	SNP_2_46976999	2	46976999	Zm00001d003569	barley mlo defense gene homolog 3
GCAERN	SNP_2_46976999	2	46976999	Zm00001d003571	CCT motif family protein
GCAERN	SNP_2_46976999	2	46976999	Zm00001d003572	Calmodulin-binding protein 60 C
ED	SNP_2_198645587	2	198645587	Zm00001d006315	Mitochondrial phosphate carrier protein 1 mitochondrial
ED	SNP_2_198645587	2	198645587	Zm00001d006319	protein indeterminate-domain 6[chloroplastic]
ED	SNP_2_198645587	2	198645587	Zm00001d006320	Signal peptidase complex subunit 3B
ED	SNP_2_198645587	2	198645587	Zm00001d006321	Zinc finger protein hangover
ED	SNP_2_198645587	2	198645587	Zm00001d006322	Cysteine--tRNA ligase chloroplastic/mitochondrial
ED	SNP_2_198645587	2	198645587	Zm00001d006323	Histone-lysine N-methyltransferase ATX4
ED	SNP_2_198645587	2	198645587	Zm00001d006327	ATPUP5
GCAERN	SNP_2_199093430	2	199093430	Zm00001d006328	Transmembrane 9 superfamily member 9
GCAERN	SNP_2_199093430	2	199093430	Zm00001d006329	Hydrophobic protein RCI2B
GCAERN	SNP_2_199093430	2	199093430	Zm00001d006330	aspartic proteinase nepenthesin-2-like
GCAERN	SNP_2_199093430	2	199093430	Zm00001d006331	sequence-specific DNA binding transcription factor
GCAERN	SNP_2_199093430	2	199093430	Zm00001d006340	Molybdenum cofactor sulfurase family protein
GCAERN	SNP_2_199093430	2	199093430	Zm00001d006342	mo-molybdopterin cofactor sulfurase
GCAERN	SNP_2_199093430	2	199093430	Zm00001d006343	extensin
GCAERN	SNP_2_199093430	2	199093430	Zm00001d006344	Protein SUPPRESSOR OF FRI 4
GCAED	SNP_2_204679167	2	204679167	Zm00001d006520	PDK regulatory protein1
GCAED	SNP_2_204679167	2	204679167	Zm00001d006524	harpin-induced protein
GCAED	SNP_2_204679167	2	204679167	Zm00001d006525	aspartic proteinase nepenthesin-1
GCAED	SNP_2_204679167	2	204679167	Zm00001d006526	Eukaryotic aspartyl protease family protein
GCAED	SNP_2_204679167	2	204679167	Zm00001d006533	Villin-4
GCAED	SNP_2_204679167	2	204679167	Zm00001d006536	cysteine-rich receptor-like protein kinase 10
GCAED	SNP_2_204902408	2	204902408	Zm00001d006538	glucan endo-1/3-beta-glucosidase 7
GCAED	SNP_2_204902408	2	204902408	Zm00001d006539	beta-amylase
GCAED	SNP_2_204902408	2	204902408	Zm00001d006540	oxygen-evolving enhancer protein 3-1[chloroplastic-like]
GCAED	SNP_2_204902408	2	204902408	Zm00001d006547	Histone H2A
GCAED	SNP_2_204902408	2	204902408	Zm00001d006549	formin-like protein 11
GCAED	SNP_2_204902408	2	204902408	Zm00001d006541	50S ribosomal protein L28 [chloroplastic]
GCAED	SNP_2_204902408	2	204902408	Zm00001d006552	hAT dimerization domain-containing protein
GCAED	SNP_2_204902408	2	204902408	Zm00001d006553	putative phototropic-responsive NPH3 family protein
GCAED	SNP_2_204902408	2	204902408	Zm00001d006554	Membrane-associated protein VIPP1 chloroplastic, partial
GCAED	SNP_2_204902408	2	204902408	Zm00001d006555	60S ribosomal protein L38-like
GCAED	SNP_2_204902408	2	204902408	Zm00001d006561	DUF538 family protein
GCAED	SNP_2_204902408	2	204902408	Zm00001d006562	Pentatricopeptide repeat-containing protein
GCAED	SNP_2_204902408	2	204902408	Zm00001d006563	Chaperone protein dnaJ 3
GCACD	SNP_2_206589346	2	206589346	Zm00001d006613	putative translation initiation factor family protein
GCACD	SNP_2_206589346	2	206589346	Zm00001d006614	catalytic/ protein phosphatase type 2C
GCACD	SNP_2_206589346	2	206589346	Zm00001d006617	Toll-Interleukin-Resistance [TIR] domain family protein
GCACD	SNP_2_206589346	2	206589346	Zm00001d006618	cytochrome C oxidase biogenesis Cmc1-like protein
GCACD	SNP_2_206589346	2	206589346	Zm00001d006619	Zinc finger CCCH domain-containing protein 56
GCACD	SNP_2_206589346	2	206589346	Zm00001d006620	Tic20-like protein
GCACD	SNP_2_206589346	2	206589346	Zm00001d006621	Calcium-dependent protein kinase
GCACD	SNP_2_206589346	2	206589346	Zm00001d006623	polygalacturonase inhibitor 1
GCACD	SNP_2_206589346	2	206589346	Zm00001d006626	Remorin family protein
GCACD	SNP_2_206589346	2	206589346	Zm00001d006627	L-type lectin-domain containing receptor kinase IX.1
GCACD	SNP_2_206589346	2	206589346	Zm00001d006628	Protein TIME FOR COFFEE
GCACD	SNP_2_206589346	2	206589346	Zm00001d006629	putative mitochondrial transcription termination factor family protein
GCACD	SNP_2_206589346	2	206589346	Zm00001d006630	chalcone isomerase
ED	SNP_3_65584794	3	65584794	Zm00001d040785	abscisic stress-ripening protein 2
ED	SNP_3_65584794	3	65584794	Zm00001d040784	glycine-rich domain-containing protein 2
ED	SNP_3_65584794	3	65584794	Zm00001d040787	abscisic stress-ripening protein 1
GCAEL	SNP_3_88892367	3	88892367	Zm00001d041280	ubiquitin carboxyl-terminal hydrolase 8
CD	SNP_3_113615466	3	113615466	Zm00001d041346	Cytoplasmic tRNA 2-thiolation protein 2
CD	SNP_3_113615466	3	113615466	Zm00001d041347	Outer membrane OMP85 family protein
CD	SNP_3_113615466	3	113615466	Zm00001d041352	Adenine phosphoribosyltransferase 1 chloroplastic
CD	SNP_3_113615466	3	113615466	Zm00001d041353	kinesin-like protein KIN-12F
CD	SNP_3_113615466	3	113615466	Zm00001d041356	Alpha-(14)-fucosyltransferase
GCACD	SNP_3_141216919	3	141216919	Zm00001d041880	beta-galactosidase 15
GCACD	SNP_3_141216919	3	141216919	Zm00001d041882	vacuolar ATP synthase 16 kDa proteolipid subunit
GCAEH	SNP_3_144190055	3	144190055	Zm00001d041947	ABC transporter B family member 20
GCAEH	SNP_3_144190055	3	144190055	Zm00001d041948	MON1
GCAEH	SNP_3_144190055	3	144190055	Zm00001d041949	Glycine-rich RNA-binding protein 6 mitochondrial
GCAEH	SNP_3_144190055	3	144190055	Zm00001d041950	pectin acetylesterase 5
GCAEH	SNP_3_144190055	3	144190055	Zm00001d041951	ring zinc finger protein
GCAEW, GCAEGW	SNP_4_10486064	4	10486064	Zm00001d048978	F-box domain containing protein
GCAEW, GCAEGW	SNP_4_10486064	4	10486064	Zm00001d048979	sucrose-phosphate synthase 5
GCAEW, GCAEGW	SNP_4_10486064	4	10486064	Zm00001d048982	Retrovirus-related Pol polyprotein LINE-1
GCAEL	SNP_4_222695766	4	222695766	Zm00001d053327	fucosyltransferase 2
GCAEL	SNP_4_222695766	4	222695766	Zm00001d053331	ae1 protein
GCAEL	SNP_4_222695766	4	222695766	Zm00001d053334	metabolite transport protein csbC
GCAEL	SNP_4_222695766	4	222695766	Zm00001d053338	F-box/kelch-repeat protein
GCAERN	SNP_5_23472264	5	23472264	Zm00001d013885	plastid-lipid-associated protein 10 [chloroplastic]
GCAERN	SNP_5_23472264	5	23472264	Zm00001d013886	CRP3 - Cysteine-rich family protein precursor expressed
GCAERN	SNP_5_23472264	5	23472264	Zm00001d013887	DNA mismatch repair protein MutS type 2
GCAERN	SNP_5_23472264	5	23472264	Zm00001d013891	Tubulin-folding cofactor D
GCAERN	SNP_5_23472264	5	23472264	Zm00001d013892	methionine aminopeptidase 1A
GCAERN	SNP_5_23472264	5	23472264	Zm00001d013895	yabby 9 protein
GCAERN	SNP_5_23472264	5	23472264	Zm00001d013896	DUF641 family protein
CD	SNP_5_78429639	5	78429639	Zm00001d015239	cycloartenol synthase
CD	SNP_5_78429639	5	78429639	Zm00001d015242	AIG2-like protein
CD	SNP_5_78429639	5	78429639	Zm00001d015243	auxin response factor 5
GCAPH	SNP_6_28143375	6	28143375	Zm00001d035496	beta-galactosidase - oligopeptide transporter protein pseudogene
GCAPH	SNP_6_28143375	6	28143375	Zm00001d035498	LOB domain-containing protein 1
GCAPH	SNP_6_28143375	6	28143375	Zm00001d035500	bifunctional bis[5'-adenosyl]-triphosphatase/adenylylsulfatase FHIT
GCAPH	SNP_6_28143375	6	28143375	Zm00001d035501	Tetraspanin-3
GCAPH	SNP_6_28143375	6	28143375	Zm00001d035506	interactor of constitutive active ROPs 2, chloroplastic
GCAPH	SNP_6_28143375	6	28143375	Zm00001d035503	cycloeucalenol cycloisomerase
GCAPH	SNP_6_28143375	6	28143375	Zm00001d035508	PAN domain-containing protein At5g03700
GCAERN	SNP_6_137709740	6	137709740	Zm00001d037596	RING/U-box superfamily protein
GCAERN	SNP_6_137709740	6	137709740	Zm00001d037905	elongation factor 1-alpha
GCAERN	SNP_6_137709740	6	137709740	Zm00001d037904	protease Do-like 9
GCAERN	SNP_6_137709740	6	137709740	Zm00001d037913	Protein PLASTID MOVEMENT IMPAIRED 1-RELATED 1
GCAERN	SNP_6_137709740	6	137709740	Zm00001d037915	Late embryogenesis abundant [LEA] hydroxyproline-rich glycoprotein family
GCAERN	SNP_6_137709740	6	137709740	Zm00001d037916	thiamin pyrophosphokinase 1
GCAERN	SNP_6_137709740	6	137709740	Zm00001d037918	non-cyanogenic beta-glucosidase
GCAERN	SNP_6_137709740	6	137709740	Zm00001d037921	REDOX sensing
GCAERN	SNP_6_137709740	6	137709740	Zm00001d037923	protein PHOX1
GCACD	SNP_6_146338905	6	146338905	Zm00001d037849	putative cytochrome P450 superfamily protein
GCACD	SNP_6_146338905	6	146338905	Zm00001d038163	pyruvate orthophosphate dikinase 1
GCACD	SNP_6_146338905	6	146338905	Zm00001d038164	methyl binding domain
GCACD	SNP_6_146338905	6	146338905	Zm00001d038165	gibberellin receptor GID1-like
GCACD	SNP_6_146338905	6	146338905	Zm00001d038166	pentatricopeptide repeat-containing protein At2g30780
GCACD	SNP_6_146338905	6	146338905	Zm00001d038167	lipase
EH	SNP_6_152652670	6	152652670	Zm00001d038404	Ypt/Rab-GAP domain of gyp1p superfamily protein
EH	SNP_6_152652670	6	152652670	Zm00001d038407	protein NETWORKED 2A
EH	SNP_6_152652670	6	152652670	Zm00001d038409	Calcium-dependent protein kinase 13
EH	SNP_6_152652670	6	152652670	Zm00001d038411	GDSL esterase/lipase At2g31540
EH	SNP_6_152652670	6	152652670	Zm00001d038412	ammonium transporter 2
GCAEW	SNP_7_6582218	7	6582218	Zm00001d018827	Glutaredoxin family protein
GCAEW	SNP_7_6582218	7	6582218	Zm00001d018839	dimethylnonatriene synthase-like;CYP92C5
GCAEW	SNP_7_6582218	7	6582218	Zm00001d018837	BURP domain protein RD22
GCAEW	SNP_7_6582218	7	6582218	Zm00001d018842	outer envelope protein 61
GCAEGW	SNP_7_128584403	7	128584403	Zm00001d020780	glutathione transferase23
GCAEGW	SNP_7_128584403	7	128584403	Zm00001d020781	purine permease 3
GCAEGW	SNP_7_128584403	7	128584403	Zm00001d020782	auxin-responsive protein SAUR71
GCAEGW	SNP_7_128584403	7	128584403	Zm00001d020783	Coatomer subunit zeta-2
GCAEGW	SNP_7_128584403	7	128584403	Zm00001d020787	clathrin assembly protein
GCAEGW	SNP_7_128584403	7	128584403	Zm00001d020788	UDP-glucuronic acid decarboxylase 5
GCAEGW	SNP_7_128584403	7	128584403	Zm00001d020790	DNA binding protein
GCAEGW	SNP_7_128584403	7	128584403	Zm00001d020791	RING-H2 finger protein ATL5F
EGW	SNP_8_107315973	8	107315973	Zm00001d010287	WAT1-related protein
EGW	SNP_8_107315973	8	107315973	Zm00001d010336	Peptide methionine sulfoxide reductase B3
EGW	SNP_8_107315973	8	107315973	Zm00001d010337	Cox19-like CHCH family protein
EGW	SNP_8_107315973	8	107315973	Zm00001d010340	mTERF family protein
GCAERN	SNP_8_170726687	8	170726687	Zm00001d012534	type I inositol polyphosphate 5-phosphatase 10
GCAERN	SNP_8_170726687	8	170726687	Zm00001d012535	Putative bifunctional inhibitor/LTP/seed storage protein family
GCAERN	SNP_8_170726687	8	170726687	Zm00001d012536	Vacuolar protein sorting-associated protein 36
GCAERN	SNP_8_170726687	8	170726687	Zm00001d012537	ADP-ribosylation factor A1F
GCAERN	SNP_8_170726687	8	170726687	Zm00001d012538	ABSCISIC ACID-INSENSITIVE 5-like protein 2
GCAERN	SNP_8_170726687	8	170726687	Zm00001d012539	Protein RETICULATA-RELATED 3 chloroplastic
GCAERN	SNP_8_170726687	8	170726687	Zm00001d012544	transcription factor GAMYB
GCAERN	SNP_8_170726687	8	170726687	Zm00001d012545	serine-type endopeptidase inhibitor
GCAERN	SNP_8_170726687	8	170726687	Zm00001d012546	proteasome subunit alpha type 3
GCAERN	SNP_8_170726687	8	170726687	Zm00001d012549	U3 small nucleolar RNA-associated protein 11
GCAERN	SNP_8_170726687	8	170726687	Zm00001d012550	BRASSINOSTEROID INSENSITIVE 1-associated receptor kinase 1
GCAERN	SNP_8_170726687	8	170726687	Zm00001d012553	octopine synthase binding factor 3
GCAERN	SNP_8_170726687	8	170726687	Zm00001d012555	protein MIZU-KUSSEI 1
GCAERN	SNP_8_170726687	8	170726687	Zm00001d012556	beta tubulin6
GCAERN	SNP_8_170726687	8	170726687	Zm00001d012557	DNA-directed RNA polymerase II polypeptide
GCAKNR	SNP_8_174173827	8	174173827	Zm00001d012748	alpha-trehalose-phosphate synthase [UDP-forming] 7
GCAKNR	SNP_8_174173827	8	174173827	Zm00001d012749	heat stress transcription factor A-4b-like
GCAKNR	SNP_8_174173827	8	174173827	Zm00001d012750	MAC/Perforin domain containing protein
GCAKNR	SNP_8_174173827	8	174173827	Zm00001d012751	Putative homeodomain-like transcription factor superfamily protein
GCAKNR	SNP_8_174173827	8	174173827	Zm00001d012752	Dynamin-related protein 5A
GCAKNR	SNP_8_174173827	8	174173827	Zm00001d012755	zinc finger CCCH domain-containing protein 19
GCAKNR	SNP_8_174173827	8	174173827	Zm00001d012757	Putative GATA transcription factor family protein
GCAKNR	SNP_8_174173827	8	174173827	Zm00001d012760	golgin-84
GCAED, GCAEW	SNP_9_3309778	9	3309778	Zm00001d044803	protease Do-like 9
GCAED, GCAEW	SNP_9_3309778	9	3309778	Zm00001d044806	Serine/threonine-protein kinase WNK [With No Lysine]-related
GCAKNR	SNP_9_6797301	9	6797301	Zm00001d044877	Glucan 13-beta-glucosidase
GCAKNR	SNP_9_6797301	9	6797301	Zm00001d044880	GLABRA2 expression modulator
GCAKNR	SNP_9_6797301	9	6797301	Zm00001d044878	chaperone protein dnaJ 1 [mitochondrial]
GCAKNR	SNP_9_6797301	9	6797301	Zm00001d044895	ATPase, coupled to transmembrane movement of substances
PH	SNP_9_9439433	9	9439433	Zm00001d044987	putative DUF231 domain containing family protein
PH	SNP_9_9439433	9	9439433	Zm00001d044985	Pantothenate kinase family protein
PH	SNP_9_9439433	9	9439433	Zm00001d044982	kinesin-like protein KIN-7D[chloroplastic]
PH	SNP_9_9439433	9	9439433	Zm00001d044980	zinc finger protein 8
PH	SNP_9_9439433	9	9439433	Zm00001d044979	Putative DUF1296 domain containing family protein
CD	SNP_9_32420638	9	32420638	Zm00001d045667	Protein NRT1/ PTR FAMILY 3.1
CD	SNP_9_32420638	9	32420638	Zm00001d045669	acylphosphatase
CD	SNP_9_32420638	9	32420638	Zm00001d045673	Carbon catabolite repressor protein 4 homolog 3
CD	SNP_9_32420638	9	32420638	Zm00001d045675	asparagine synthetase homolog 1
CD	SNP_9_32420638	9	32420638	Zm00001d045678	BAG family molecular chaperone regulator 6
GCAERN	SNP_9_97190506	9	97190506	Zm00001d046624	E3 ubiquitin ligase SUD1
GCAERN	SNP_9_97190506	9	97190506	Zm00001d046625	calcium-binding protein
GCAERN	SNP_9_97190506	9	97190506	Zm00001d046626	LRR receptor-like serine/threonine-protein kinase At4g37250
GCAERN	SNP_9_97190506	9	97190506	Zm00001d046627	3-oxoacyl-[acyl-carrier-protein] reductase - Glycerophosphodiester phosphodiesterase pseudogene
GCAERN	SNP_9_97190506	9	97190506	Zm00001d046629	Protein TIC 21 chloroplastic
GCAERN	SNP_9_97190506	9	97190506	Zm00001d046630	Zinc finger C-x8-C-x5-C-x3-H type family protein
GCAERN	SNP_9_97190506	9	97190506	Zm00001d046632	MYB transcription factor TaMYB1
GCAEGW, GCAEW	SNP_9_106529717	9	106529717	Zm00001d046867	transcription factor IBH1-like 1
GCAEGW, GCAEW	SNP_9_106529717	9	106529717	Zm00001d046875	RNA-dependent RNA polymerase SHL2
GCAEGW, GCAEW	SNP_9_106529717	9	106529717	Zm00001d046882	Ypt/Rab-GAP domain of gyp1p superfamily protein
GCAEGW, GCAEW	SNP_9_106529717	9	106529717	Zm00001d046883	diphthamide biosynthesis protein 3
GCAEGW, GCAEW	SNP_9_106529717	9	106529717	Zm00001d046887	NC domain-containing protein-related
GCAEGW, GCAEW	SNP_9_106529717	9	106529717	Zm00001d046888	B-box zinc finger family protein
GCAEGW, GCAEW	SNP_9_106529717	9	106529717	Zm00001d046889	putative STRUBBELIG family receptor protein kinase
GCAEGW, GCAEW	SNP_9_106529717	9	106529717	Zm00001d046890	putative ubiquitin-conjugating enzyme family
GCAED	SNP_10_70533584	10	70533584	Zm00001d024410	WUSCHEL-related homeobox 11
GCAED	SNP_10_70533584	10	70533584	Zm00001d024412	NADPH--cytochrome P450 reductase
GCAED	SNP_10_70533584	10	70533584	Zm00001d024413	(DL)-glycerol-3-phosphatase 2
GCAED	SNP_10_70533584	10	70533584	Zm00001d024414	11 kDa late embryogenesis abundant protein-like (Seed maturation protein)
CD	SNP_10_133610177	10	133610177	Zm00001d025957	salt tolerance-like protein
CD	SNP_10_133610177	10	133610177	Zm00001d025958	aldehyde dehydrogenase 3B1
CD	SNP_10_133610177	10	133610177	Zm00001d025959	receptor-like protein kinase At4g10390
CD	SNP_10_133610177	10	133610177	Zm00001d025963	sphingoid long-chain bases kinase 1
CD	SNP_10_133610177	10	133610177	Zm00001d025964	homeobox-leucine zipper protein HOX22
CD	SNP_10_133610177	10	133610177	Zm00001d025966	cysteine-type endopeptidase/ ubiquitin thiolesterase
CD	SNP_10_133610177	10	133610177	Zm00001d025967	OJ000126_13.10 protein
GCACD	SNP_10_137842317	10	137842317	Zm00001d026120	putative HLH DNA-binding domain superfamily protein
GCACD	SNP_10_137842317	10	137842317	Zm00001d026121	amino acid transport protein
GCACD	SNP_10_137842317	10	137842317	Zm00001d026122	Syntaxin-81
GCACD	SNP_10_137842317	10	137842317	Zm00001d026124	Ser/Thr-rich protein T10 in DGCR region
GCACD	SNP_10_137842317	10	137842317	Zm00001d026126	putative serine/threonine-protein kinase Cx32 chloroplastic
GCACD	SNP_10_137842317	10	137842317	Zm00001d026127	Patched family protein
GCACD	SNP_10_137842317	10	137842317	Zm00001d026129	cyclin superfamily protein
GCACD	SNP_10_137842317	10	137842317	Zm00001d026130	BZIP transcription factor
GCAEGW	SNP_10_148428564	10	148428564	Zm00001d026661	Transcription repressor OFP13
GCAEGW	SNP_10_148428564	10	148428564	Zm00001d026662	NDR1/HIN1-like protein 2
GCAEGW	SNP_10_148428564	10	148428564	Zm00001d026663	Transcription repressor OFP13
GCAEGW	SNP_10_148428564	10	148428564	Zm00001d026664	VAMP protein SEC22
GCAEGW	SNP_10_148428564	10	148428564	Zm00001d026668	putative leucine-rich repeat protein kinase
GCAEGW	SNP_10_148428564	10	148428564	Zm00001d026669	cell division protein FtsZ homolog 2-1 [chloroplastic]
GCAEGW	SNP_10_148428564	10	148428564	Zm00001d026670	mitochondrial carrier protein CGI-69
GCAEGW	SNP_10_148428564	10	148428564	Zm00001d026671	Cox19-like CHCH family protein
GCAEGW	SNP_10_148428564	10	148428564	Zm00001d026672	Pentatricopeptide repeat-containing protein
GCAEGW	SNP_10_148428564	10	148428564	Zm00001d026675	3-isopropylmalate dehydrogenase 2
GCAEGW	SNP_10_148428564	10	148428564	Zm00001d026677	ATP binding protein
GCAEGW	SNP_10_148428564	10	148428564	Zm00001d026678	SKP1-interacting partner 15-like
GCAEGW	SNP_10_148428564	10	148428564	Zm00001d026680	soluble inorganic pyrophosphatase
GCAEGW	SNP_10_148428564	10	148428564	Zm00001d026685	GMP synthase [glutamine-hydrolyzing]
GCAEGW	SNP_10_148428564	10	148428564	Zm00001d026684	C2H2-like zinc finger protein
GCAEGW	SNP_10_148428564	10	148428564	Zm00001d026683	peroxidase 12
GCAEGW	SNP_10_148428564	10	148428564	Zm00001d026687	ARF transcription factor
