# Supplementary material for: SPDC‐HG: An accelerator of genomic hybrid breeding in maize
Source: Plant Biotechnol J. 2025 Feb 27;23(5):1847–61. doi: 10.1111/pbi.70011 (PMC12018846; doi:10.1111/pbi.70011)
Supplement: Supplementary file 22 — Table S14 A novel hybrid population (Hybrid_Set2) generated from 187 inbred lines selected from the 266 inbred lines. [file PBI-23-1847-s020.xlsx]

## Sheet: Supplementary table S14
Table S14 A novel hybrid population (Hybrid_Set2) generated from 187 inbred lines selected from the 266 inbred lines.
Crosses	EW	EGW	ERN	KNR	ED	EL	CD	PH	EH
A265/A285	139.6	117.332	12	12	2.924	9.102	1.725	126.627	73.3909
A207/A295	131.567	113.212	11	16	2.255	8.325	1.691	106.425	61.3091
A265/A295	131.833	112.062	13	13	3.282	11.324	1.565	110.834	54.7764
A331/A104	132.333	114.162	10	18	2.751	13.876	1.375	159.193	88.1182
A071/A285	135.867	113.73	10	11	2.353	8.655	1.957	105.796	52.6636
A382/A103	136.067	111.722	12	12	3.016	8.945	1.563	163.124	78.0136
A288/A357	138.4	114.524	18	18	3.834	8.926	1.557	183.377	86.5664
A092/A250	143.667	115.354	10	12	2.465	8.89	1.919	110.677	63.8791
A016/A285	143.767	101.103	10	14	2.188	8.942	1.978	90.5171	50.6782
A007/A285	144.35	119.934	10	12	2.714	8.908	2.2	123.572	79.1464
A207/A250	144.733	125.074	11	19	1.933	8.918	1.668	98.9144	61.0609
A296/A306	136.617	112.816	16	24	5.854	19.611	2.979	186.753	88.9782
A008/A295	146.9	121.037	11	12	3.032	10.732	1.664	113.226	65.0064
A205/A285	148.467	126.854	10	14	3.018	9.536	1.587	131.871	71.1282
A207/A285	151.817	131.337	11	12	2.671	9.942	1.403	119.524	76.9264
A091/A250	154.85	130.405	11	14	3.071	9.992	1.515	133.635	68.6091
A092/A295	156.3	131.391	15	12	4.35	12.071	1.765	118.197	69.9245
A177/A285	157.583	130.935	10	16	2.734	8.411	1.446	107.837	61.1873
A269/A285	160.617	135.173	10	16	2.273	8.233	1.918	107.858	62.2882
A092/A285	162.283	139.414	14	17	3.665	12.614	2.017	142.233	89.3009
A097/A295	167.8	141.803	12	18	3.802	13.373	1.907	155.989	74.2309
A047/A285	168.7	135.796	10	11	2.566	8.914	2.156	128.685	76.8473
A241/A285	175.167	146.314	12	14	3.938	12.166	2.246	124.22	73.3973
A054/A049	175.25	141.628	14	19	3.77	15.851	2.052	181.205	96.0582
A101/A387	187.5	153.934	11	14	3.03	10.285	1.555	158.487	105.597
A387/A103	188.2	156.211	10	14	3.173	11.436	2.207	127.619	67.9391
A121/A285	189.567	159.855	11	13	3.206	11.241	1.72	124.487	75.2773
A012/A280	191.517	156.4	13	18	4.221	13.499	2.319	187.771	104.932
A147/A295	191.583	160.656	11	15	3.737	12.423	1.954	154.346	74.6055
A040/A008	193.783	157.492	13	19	3.936	14.055	1.956	175.292	96.8255
A205/A376	197.1	165.983	13	15	3.71	12.737	1.989	165.084	84.5473
A141/A410	198.267	168.381	14	16	5.8	14.204	2.135	247.014	125.156
A259/A193	199.417	168.117	20	26	5.69	19.344	3.092	187.276	95.3009
A005/A430	192.533	162.107	18	19	4.337	14.923	2.26	209.117	89.7009
A187/A292	192.542	152.14	14	16	3.631	12.718	2.205	161.119	97.5591
A155/A047	203.9	159.875	12	14	3.59	10.753	1.932	168.931	85.4073
A103/A142	204.9	168.494	21	23	5.559	16.674	2.978	245.588	125.627
A325/A412	198.017	161.101	14	16	3.906	14.199	1.88	162.675	98.71
A010/A397	208.533	158.858	10	21	3.366	17.28	2.076	235.154	125.591
A029/A232	210.317	178.279	15	13	4.835	14.065	2.533	208.544	112.943
A107/A254	212.933	185.226	16	19	4.544	15.046	2.252	184.793	94.4464
A142/A410	214.533	170.84	19	17	5.317	19.377	2.908	274.24	148.609
A022/A211	205.217	154.89	16	19	4.496	15.053	2.331	190.379	110.594
A265/A193	216.533	179.703	12	16	3.784	11.255	2.041	177.488	116.388
A306/A287	217.25	172.871	13	14	3.692	12.489	1.916	162.191	97.2627
A117/A173	217.9	182.667	15	20	4.464	16.235	2.475	206.508	115.818
A387/A011	219.2	178.881	17	17	4.311	14.35	2.133	201.942	106.1
A105/A232	213.433	180.855	17	21	4.708	16.393	2.219	251.581	163.03
A398/A402	204.733	160.976	16	29	4.609	18.176	3.456	253.728	153.437
A117/A196	224.833	184.321	11	12	3.084	9.998	2.375	180.766	82.69
A039/A008	225.8	173.782	17	22	5.166	15.99	1.934	214.114	102.084
A120/A376	226.233	179.154	18	23	5.219	14.899	2.684	182.698	103.956
A399/A101	226.333	195.531	18	17	4.576	13.046	2.263	233.132	129.535
A073/A164	226.533	189.815	18	22	4.69	16.787	2.225	253.443	171.759
A151/A376	227.383	177.208	15	22	4.719	18.733	2.585	199.358	106.156
A011/A362	227.892	181.099	21	36	5.945	27.281	3.32	253.709	123.086
A196/A010	229.933	173.838	22	26	6.892	21.016	3.555	220.748	89.8609
A235/A240	220.317	190.554	21	25	5.386	19.648	2.528	242.854	127.924
A357/A351	231.867	189.496	16	18	4.593	14.424	2.337	215.577	126.846
A117/A305	232.6	190.537	16	18	3.989	13.213	2.147	187.796	96.9455
A190/A376	232.767	185.08	14	18	3.806	12.884	1.363	149.21	73.9518
A074/A393	232.883	197.852	19	20	4.614	19.239	2.256	244.924	145.894
A123/A376	234.533	181.796	18	17	3.642	13.949	1.856	169.081	112.094
A418/A073	226.067	194.498	15	20	4.692	17.014	2.477	215.112	131.967
A114/A405	236.417	195.006	21	23	5.866	19.137	3.008	190.072	88.4018
A116/A020	216.767	172.227	10	17	4.234	15.532	1.711	162.957	96.51
A405/A133	217.45	178.419	25	30	5.403	16.117	3.257	205.485	145.876
A006/A304	227.817	194.584	12	17	4.256	12.78	1.674	227.247	115.846
A410/A150	238.417	203.192	20	29	6.239	20.637	3.331	237.521	100.474
A304/A030	238.933	201.393	21	24	5.232	18.687	2.852	210.045	116.2
A217/A097	239.12	196.822	16	16	4.307	12.634	2.215	247.478	99.6155
A335/A399	229.3	196.606	17	25	4.712	18.132	2.484	221.466	115.052
A101/A039	240.167	195.341	20	21	5.202	17.808	2.716	211.584	105.699
A410/A177	240.2	194.585	15	21	4.503	15.102	2.346	204.204	122.695
A189/A029	240.217	204.022	20	19	4.873	15.79	2.416	233.226	119.769
A271/A412	230.817	202.428	23	24	5.465	19.2	3.061	212.92	105.288
A029/A435	241.367	206.943	16	21	5.068	17.132	2.528	195.126	101.01
A331/A322	242.1	192.959	14	26	4.362	15.882	2.07	201.147	120.299
A152/A011	242.85	206.184	20	23	4.958	18.718	2.576	222.123	115.341
A121/A381	243.567	199.746	18	20	4.684	16.378	2.423	185.276	109.759
A316/A421	233.983	193.053	18	31	4.813	21.449	2.104	246.487	151.439
A306/A045	244.367	201.106	23	24	6.074	19.363	3.235	267.948	113.656
A303/A375	236.067	178.996	18	16	4.302	13.959	3.157	260.172	164.468
A397/A408	246.267	190.347	16	19	4.707	15.574	2.488	205.746	105.403
A311/A426	246.95	198.271	17	18	4.798	17.329	2.567	187.105	103.144
A169/A133	227.017	187.637	24	38	5.419	26.473	3.824	354.95	196.977
A393/A030	247.6	206.768	17	21	4.606	15.019	2.435	212.373	120.207
A012/A420	247.917	210.3	18	23	6.223	21.511	3.481	255.113	131.757
A029/A279	248.017	205.814	15	18	4.526	14.007	2.321	200.118	114.362
A123/A381	248.567	197.347	23	32	5.723	26.048	3.229	276.114	137.428
A041/A013	238.617	204.945	19	24	4.748	18.969	2.601	216.74	117.526
A048/A083	238.683	176.443	19	22	5.457	17.717	3.122	213.344	136.625
A362/A306	248.717	194.354	18	26	5.484	19.443	2.964	215.322	118.126
A410/A191	239.667	194.379	23	26	4.746	14.63	2.857	235.784	131.256
A060/A168	229.7	198.712	16	22	4.345	18.348	2.316	199.226	116.144
A420/A133	230.85	201.367	18	27	5.079	22.486	3.573	279.414	137.539
A420/A005	240.917	199.881	21	28	6.204	21.859	3.562	312.661	157.18
A334/A422	251.617	211.414	22	29	6.032	19.119	2.537	291.43	169.67
A357/A262	252.8	209.777	18	24	5.456	17.434	2.846	225.405	133.206
A183/A010	253.05	197.378	24	27	6.313	21.278	3.65	287.194	183.312
A046/A425	233.267	185.678	19	26	6.422	21.261	3.444	281.254	130.603
A306/A211	253.7	211.928	20	19	4.772	14.52	1.628	197.707	103.902
A306/A314	254.65	206.774	17	19	4.576	17.158	2.412	201.538	123.296
A071/A081	254.867	199.007	20	30	5.472	23.951	3.154	324.786	170.052
A040/A072	245.917	202.983	23	30	6.043	24.021	3.206	272.428	172.676
A143/A306	255.983	209.117	12	18	3.708	12.959	1.677	179.546	99.9182
A351/A018	246.267	196.727	19	21	5.478	18.819	2.955	207.699	105.586
A075/A430	246.517	217.044	23	27	5.021	25.433	3.22	303.275	149.691
A041/A081	246.767	198.177	20	22	5.513	19.744	3.014	249.894	143.757
A060/A169	247.017	201.912	20	32	5.58	26.745	3.914	300.922	191.237
A015/A305	257.233	232.091	17	23	5.152	17.348	2.435	242.829	160.84
A395/A408	247.8	199.191	20	27	6.324	21.114	3.057	248.965	118.288
A237/A211	247.8	211.233	17	21	4.809	18.617	2.584	242.2	124.523
A205/A295	258.728	105.213	10	18	2.181	7.898	1.836	105.173	56.27
A174/A101	259.05	218.798	21	28	6.053	20.56	3.408	242.847	135.344
A083/A253	250.75	192.544	21	29	4.967	24.428	3.569	234.431	95.0455
A117/A335	251	185.627	15	21	5.157	16.86	2.623	215.969	115.236
A304/A189	251.033	205.017	22	23	6.522	19.463	3.663	277.436	129.78
A094/A166	251.05	209.453	21	30	6.033	24.675	4.231	217.989	144.995
A246/A039	251.55	195.841	18	23	5.593	16.981	2.663	229.226	153.849
A006/A410	261.6	219.633	23	26	6.816	18.855	3.273	274.596	137.529
A304/A405	252.283	206.974	23	31	6.588	22.597	3.54	294.387	167.415
A438/A141	263.4	219.441	23	31	6.916	21.373	3.53	315.197	172.674
A381/A335	263.65	209.762	19	24	5.071	18.499	2.75	192.234	106.715
A036/A243	254.1	199.002	18	23	4.8825	18.7615	3.0965	228.524	126.638
A097/A079	264.233	210.882	23	25	5.312	22.687	3.956	296.964	131.449
A235/A406	245.067	202.335	16	25	5.341	18.535	2.546	270.315	156.049
A322/A298	255.233	186.2	19	18	5.694	13.988	1.47	255.27	119.422
A262/A438	265.6	222.374	15	23	4.644	17.793	3.002	219.55	130.801
A015/A081	266.95	214.173	12	22	4.1	16.941	2.104	206.308	119.192
A293/A283	267.033	220.807	14	18	4.454	17.101	2.552	196.56	116.509
A420/A150	257.183	220.096	19	21	4.672	20.696	2.36	242.466	125.243
A193/A177	267.45	219.323	22	22	6.089	18.813	2.647	210.902	108.925
A316/A083	268.583	214.961	18	23	4.601	19.263	2.56	223.193	141.106
A397/A309	259.133	212.738	21	24	5.218	17.951	2.749	225.752	134.237
A083/A429	269.733	191.664	19	23	5.729	18.473	3.075	188.43	85.6755
A045/A354	259.8	209.91	19	23	5.123	16.37	2.529	260.851	102.449
A142/A240	269.817	211.174	20	27	5.949	22.775	3.159	275.446	110.408
A395/A133	250.25	203.055	17	22	4.901	17.64	2.332	201.297	125.126
A150/A047	270.617	221.209	20	25	5.113	18.673	2.554	215.213	89.4282
A337/A354	250.783	214.99	21	23	5.861	21.321	2.97	255.187	157.425
A142/A304	270.9	214.058	19	28	5.733	21.487	2.725	240.391	120.182
A405/A141	270.917	221.775	22	33	6.743	24.783	3.629	329.389	163.076
A370/A345	271.083	215.265	20	33	5.953	29.706	3.58	312.629	142.3
A071/A075	261.267	209.897	15	21	4.6	17.571	2.47	238.724	144.315
A428/A397	271.483	214.015	20	27	5.508	19.96	3.098	278.58	181.907
A232/A306	271.5	215.315	20	28	6.617	20.567	3.512	320.342	182.91
A247/A133	252.483	212.073	24	23	5.377	17.868	2.718	256.574	159.002
A133/A351	262.533	222.933	21	22	5.049	20.524	3.701	263.445	138.073
A180/A351	263.083	192.286	13	20	3.927	14.346	1.86	182.849	106.525
A198/A059	263.417	202.334	20	21	5.464	16.32	2.639	228.174	117.726
A145/A247	263.483	227.16	25	24	6.208	20.062	4.557	280.312	136.565
A011/A253	263.567	221.115	17	18	4.482	14.415	2.278	195.934	102.223
A376/A354	264.15	199.443	18	23	5.157	17.169	2.488	231.637	144.938
A291/A193	254.3	212.278	23	32	5.479	23.423	3.991	286.81	128.983
A044/A407	264.35	236.537	19	14	5.517	13.824	3.123	286.541	152.432
A198/A392	254.467	186.182	21	28	6.196	19.413	3.371	222.908	139.567
A240/A418	264.533	208.04	24	26	5.698	19.062	2.753	332.833	189.755
A391/A402	265.75	213.125	14	14	4.247	15.227	1.987	213.605	137.253
A173/A337	276.067	241.086	22	20	6.943	15.59	3.791	296.013	143.371
A189/A211	266.117	229.729	24	32	5.519	24.815	2.844	262.787	152.636
A179/A044	256.25	203.94	20	25	5.777	20.009	3.175	287.914	170.994
A319/A133	266.283	226.389	20	32	7.003	25.175	3.93	331.55	172.144
A314/A048	266.55	211.561	22	25	5.338	21.126	2.856	268.693	150.798
A260/A402	276.7	227.853	23	29	7.062	23.036	3.693	285.979	166.716
A170/A393	266.8	225.272	24	34	6.163	29.711	3.114	303.166	146.996
A174/A211	277.2	231.053	16	20	5.237	17.899	2.574	231.309	140.773
A170/A010	268.117	214.752	14	32	5.206	29.766	4.447	301.449	162.549
A133/A021	260.383	225.219	20	33	6.66	33.885	3.984	357.112	173.129
A240/A133	261.467	216.314	23	33	6.383	27.983	4.599	331.529	147.175
A183/A191	261.717	221.458	21	23	5.341	18.263	2.807	212.405	92.2082
A405/A191	261.833	211.392	19	31	5.685	23.233	3.035	283.308	134.115
A430/A106	271.872	232.429	17	21	4.697	17.703	2.375	246.317	143.343
A349/A034	271.9	231.806	19	25	5.1	22.518	2.7	251.095	128.259
A018/A420	271.95	219.723	20	31	7.024	25.217	3.79	276.997	141.345
A316/A191	262.383	215.567	24	30	5.081	22.611	3.567	345.886	206.43
A133/A017	263.283	220.997	22	37	5.574	26.89	3.648	265.816	183.535
A041/A072	283.467	242.933	23	24	6.039	19.443	3.018	225.509	93.4264
A240/A191	263.617	209.914	24	22	4.711	17.9	2.588	218.261	154.652
A354/A402	264.017	224.978	25	25	4.308	20.153	3.235	314.63	168.03
A183/A017	264.467	225.416	24	24	6.422	19.05	3.06	267.254	171.651
A278/A010	274.833	214.11	21	22	5.795	16.475	2.809	257.875	128.051
A041/A078	274.9	225.217	15	18	4.54	17.287	3.243	228.848	127.566
A319/A191	266.633	217.985	21	30	6.786	19.998	3.528	300.345	173.9
A393/A266	267.317	223.426	24	27	5.551	17.59	2.846	257.7	120.004
A354/A133	267.383	227.636	23	30	6.192	21.753	3.248	283.755	118.829
A041/A075	267.433	218.147	20	36	5.691	25.19	4.327	347.833	128.263
A376/A412	277.467	222.936	16	26	4.939	19.396	2.633	217.907	114.603
A393/A021	277.6	238.565	21	28	6.705	21.676	3.736	297.931	169.424
A392/A041	277.767	233.905	16	18	4.092	15.841	2.239	194.947	106.982
A306/A133	279.817	234.931	21	27	6.7	20.818	3.758	266.769	160.183
A420/A191	270.1	227.669	21	37	5.757	27.262	3.143	289.041	139.26
A169/A322	281.467	225.953	23	28	5.84	20.947	2.917	254.352	130.093
A304/A065	291.633	244.622	14	23	4.287	20.9	1.751	242.588	132.064
A225/A133	272.4	225.997	23	39	6.483	32.68	3.977	311.658	173.59
A351/A191	272.433	232.282	23	31	6.56	19.796	3.503	273.616	174.881
A225/A191	273.383	222.702	23	31	7.077	21.878	3.92	344.087	161.05
A060/A395	295.483	232.009	10	18	2.764	8.551	2.499	239.968	104.246
A375/A191	276.05	223.359	24	29	5.369	28.321	4.392	321.935	193.036
A303/A354	286.517	208.385	24	28	5.517	25.363	4.177	287.723	171.386
A147/A204	297.567	241.005	20	16	3.284	14.451	1.583	237.166	102.132
A296/A198	298.367	217.003	22	23	5.993	19.689	2.985	227.112	124.53
A316/A133	288.9	240.484	21	27	6.368	21.471	3.216	260.92	175.173
A133/A345	280.05	236.609	18	23	5.094	20.017	3.874	274.381	141.766
A421/A133	280.567	235.872	24	28	6.267	21.699	3.507	287.077	127.18
A101/A358	290.617	243.445	19	29	6.09	22.327	3.394	287.5	164.158
A398/A142	291.133	238.89	17	32	5.579	22.988	2.848	286.231	176.783
A309/A412	292.133	242.096	20	24	5.103	18.559	2.651	266.44	164.529
A017/A429	292.917	222.624	19	22	4.737	20.404	2.549	232.254	123.082
A078/A430	293.567	243.552	16	33	5.383	23.338	2.549	333.634	207.968
A018/A027	283.683	228.608	23	23	6.161	21.38	3.466	251.617	121.462
A421/A191	283.8	232.873	22	33	6.063	19.549	3.069	246.541	126.505
A395/A335	293.85	227.067	18	26	5.193	20.255	3.148	235.702	135.915
A398/A133	283.95	238.66	20	36	6.686	28.045	3.601	302.94	166.7
A345/A191	284.3	218.635	22	37	6.731	27.165	4.126	315.077	206.644
A398/A191	285.083	230.365	18	32	5.982	23.774	4.507	330.287	175.187
A225/A393	295.1	246.905	22	34	6.286	23.175	3.166	287.492	178.737
A335/A133	285.35	243.065	22	37	5.306	27.604	3.827	297.212	199.178
A425/A133	295.5	253.406	17	24	4.891	21.299	3.461	202.471	96.41
A170/A055	295.533	228.407	21	20	5.819	16.607	3.293	241.453	151.772
A428/A337	296.067	251.984	24	35	5.553	26.661	4.049	315.192	165.941
A266/A133	287.6	241.528	16	23	4.892	22.202	2.904	255.898	112.775
A272/A291	288.95	233.312	23	29	6.246	20.387	3.204	268.219	163.365
A104/A191	309.4	262.359	22	37	7.03	23.098	3.093	353.527	186.22
A169/A402	300.05	251.186	22	37	6.989	23.646	3.72	299.218	203.259
A014/A304	290.7	224.638	20	30	6.416	22.485	3.036	284.339	159.236
A223/A062	300.717	247.868	18	25	4.732	14.373	2.523	241.487	153.544
A027/A291	290.825	218.205	21	36	5.515	30.343	4.082	317.392	209.146
A106/A048	301.683	253.11	21	32	6.746	23.967	3.232	355.001	172.428
A027/A020	302.483	248.514	20	31	5.746	24.868	2.935	330.57	164.201
A057/A020	316.35	261.785	20	33	7.082	22.757	3.957	311.804	154.987
A240/A291	296.767	229.606	13	22	3.359	22.932	2.657	241.144	119.04
A272/A133	296.95	238.066	21	24	6.693	21.295	3.33	294.319	150.426
A038/A405	298.333	235.202	20	33	5.622	21.068	3.505	279.76	120.335
A179/A133	309.267	251.027	22	28	7.055	20.461	3.986	295.023	145.175
A017/A038	300.733	254.967	20	36	6.991	25.867	4.244	300.903	208.329
A362/A402	310.917	244.273	19	24	5.208	20.198	2.814	215.216	100.764
A166/A133	310.967	257.211	24	24	5.83	20.924	2.953	229.913	131.397
A169/A291	301.017	246.144	23	35	6.922	25.33	3.282	345.122	164.675
A354/A191	301.067	241.595	23	27	5.931	15.652	2.641	273.58	142.752
A358/A402	301.383	248.349	21	26	6.889	21.545	3.203	287.67	153.128
A064/A018	311.483	219.268	24	33	6.434	24.235	3.223	277.333	160.863
A027/A133	301.833	254.334	22	24	4.87	22.384	3.679	277.89	142.496
A358/A133	301.85	247.187	23	30	5.404	24.118	3.978	326.163	173.893
A272/A354	306.633	242.221	20	20	5.62	17.013	2.709	228.389	128.675
A027/A402	308.3	244.726	24	36	6.523	18.7157	4.641	340.613	210.916
A026/A392	309.433	258.272	24	33	5.829	28.29	4.2	346.829	183.114
A247/A291	310.517	253.575	14	21	3.601	19.909	2.791	257.004	132.764
A266/A191	310.917	250.045	22	37	6.178	27.16	4.623	297.342	163.144
A191/A017	311.067	250.21	21	26	6.465	20.89	3.986	278.816	154.577
A026/A405	313.167	256.627	21	36	6.281	29.142	3.948	331.004	173.236
A017/A402	314.633	259.226	19	21	3.918	18.185	2.676	211.599	145.408
A037/A027	316.05	263.847	24	33	5.018	25.935	3.757	339.774	178.666
A247/A191	316.75	248.142	21	31	6.65	23.582	2.888	293.946	182.216
A184/A191	322.65	261.042	19	23	5.39	18.812	2.818	234.138	149.784
A406/A266	326.9	252.872	23	24	5.72	20.224	3.355	263.263	130.453
A026/A168	327.1	262.516	22	23	5.841	20.005	3.443	249.278	166.449
A037/A335	329.4	255.381	23	30	6.243	24.271	3.474	271.131	149.712
A017/A291	331	279.581	21	32	5.485	28.291	2.504	273.342	172.058
