# Supplementary material for: SPDC‐HG: An accelerator of genomic hybrid breeding in maize
Source: Plant Biotechnol J. 2025 Feb 27;23(5):1847–61. doi: 10.1111/pbi.70011 (PMC12018846; doi:10.1111/pbi.70011)
Supplement: Supplementary file 23 — Table S15 Analysis of favorable genotypes of significant GCA SNPs in inbred lines and hybrids. [file PBI-23-1847-s009.xlsx]

## Sheet: Supplementary table S15
Table S15 Analysis of favorable genotypes of significant GCA SNPs in inbred lines and hybrids
Trait	Marker	Allele	Inbred lines			Hybrids				Types
			Genotype1	Genotype2	Superior genotype	Genotype1	Genotype2	Genotype3	Superior genotype
GCAEW	SNP_2_118391917	C/G	CC，n=139	GG，n=104	CC***	CC，n=252	CG，n=412	GG，n=127	CC	I
	SNP_4_10486064	C/T	TT，n=27	CC，n=213	TT***	CC，n=586	CT，n=168	TT，n=12	CT、TT	II
	SNP_5_74367414	G/A	AA，n=27	GG，n=198	GG***	AA，n=8	AG，n=163	GG，n=492	GG	I
	SNP_6_28143375	C/A	AA，n=60	CC，n=168	CC***	AA，n=44	AC，n=251	CC，n=382	CC	I
	SNP_7_6582218	T/C	CC，n=115	TT，n=129	CC***	CC，n=157	CT，n=415	TT，n=231	CC	I
	SNP_9_3309778	G/T	GG，n=209	TT，n=37	TT**	GG，n=537	GT，n=249	TT，n=17	ns	V
	SNP_9_106529717	G/T	GG,n=205	TT，n=41	GG***	GG，n=573	GT，n=220	TT，n=8	GG	I
GCAEGW	SNP_1_32668046	C/T	CC，n=206	TT，n=12	CC***	CC,n=500	CT,n=90	TT,n=5	CC	I
	SNP_2_25018935	G/T	GG，n=187	TT，n=32	TT***	GG,n=426	GT,n=165	TT,n=19	TT、GT	II
	SNP_2_118391917	C/G	CC，n=116	GG，n=88	CC***	CC,n=251	CG,n=411	GG,n=127	CC	I
	SNP_4_10486064	C/T	CC，n=213	TT，n=27	TT***	CC,n=585	CT,n=169	TT,n=12	CT、TT	II
	SNP_4_44883783	C/A	AA，n=27	CC，n=230	CC***	AA,n=12	AC,n=213	CC,n=649	CC	I
	SNP_4_96741815	G/T	GG，n=200	TT，n=25	GG***	GG,n=456	GT,n=136	TT,n=5	GG、TT	II
	SNP_6_28143375	C/A	AA，n=60	CC，n=168	CC***	AA,n=44	AC,n=251	CC,n=382	CC	I
	SNP_6_130849064	C/T	CC，n=180	TT，n=38	ns	CC,n=421	CT,n=211	TT,n=27	ns	V
	SNP_7_128584403	T/G	GG，n=58	TT，n=155	TT***	GG,n=47	GT,n=268	TT,n=312	TT	I
	SNP_8_29748887	G/A	AA，n=83	GG，n=134	AA***	AA,n=71	AG,n=288	GG,n=245	AA、AG	II
	SNP_8_79559370	C/T	CC，n=219	TT，n=17	TT***	CC,n=623	CT,n=100	TT,n=3	CT	III
	SNP_9_3309778	G/T	GG，n=209	TT，n=37	TT**	GG,n=537	GT,n=248	TT,n=17	ns	V
	SNP_9_106529717	G/T	GG，n=205	TT，n=41	TT***	GG,n=573	GT,n=220	TT,n=8	GG	IV
	SNP_9_106529874	C/A	AA，n=42	CC，n=206	CC***	AA,n=9	AC,n=225	CC,n=580	CC	I
	SNP_9_109055551	A/G	AA，n=184	GG，n=60	GG***	AA,n=435	AG,n=324	GG,n=36	AA	IV
	SNP_10_148428564	C/T	CC，n=155	TT，n=68	CC***	CC,n=330	CT,n=281	TT,n=53	CC	I
GCAERN	SNP_1_20637132	C/T	CC，n=192	TT，n=48	CC***	CC,n=479	CT,n=259	TT,n=33	CC	I
	SNP_1_26689547	C/T	CC，n=155	TT，n=67	CC***	CC,n=336	CT,n=306	TT,n=59	CC	I
	SNP_1_121273107	G/A	AA，n=93	GG，n=158	GG**	AA,n=140	AG,n=411	GG,n=308	GG	I
	SNP_2_46976999	A/C	AA，n=222	CC，n=26	CC***	AA,n=598	AC,n=214	CC,n=10	CC、AC	II
	SNP_2_53139009	A/G	AA，n=219	GG，n=17	GG***	AA,n=572	AG,n=115	GG,n=8	GG、AG	II
	SNP_2_199093430	G/A	AA，n=17	GG，n=229	AA***	AA,n=2	AG,n=133	GG,n=664	AA、AG	II
	SNP_3_32235025	A/G	AA，n=194	GG，n=26	AA***	AA,n=463	AG,n=117	GG,n=8	AA	I
	SNP_4_190435923	T/G	GG，n=57	TT，n=166	GG***	GG,n=49	GT,n=243	TT,n=321	GG	I
	SNP_5_23472264	G/A	AA，n=61	GG，n=183	AA***	AA,n=36	AG,n=313	GG,n=434	AA、AG	II
	SNP_6_137709740	T/C	CC，n=52	TT，n=168	CC***	CC,n=38	CT,n=237	TT,n=417	CC	I
	SNP_8_170726687	A/T	AA，n=134	TT，n=128	AA***	AA,n=249	AT,n=448	TT,n=219	AA	I
	SNP_9_97190506	C/T	CC，n=190	TT，n=38	TT***	CC,n=449	CT,n=190	TT,n=18	TT、CT	II
	SNP_9_120936125	C/T	CC，n=202	TT，n=49	TT***	CC,n=527	CT,n=271	TT,n=39	TT	I
GCAKNR	SNP_1_29263791	T/A	AA，n=73	TT，n=178	TT***	AA，n=84	AT，n=381	TT，n=384	TT	I
	SNP_1_66314614	A/G	AA，n=133	GG，n=106	AA***	AA，n=245	AG，n=369	GG，n=153	AA	I
	SNP_1_233635910	T/C	CC，n=79	TT，n=134	TT***	CC，n=89	CT，n=242	TT，n=266	TT	I
	SNP_2_129081248	A/T	AA，n=181	TT，n=62	TT***	AA，n=464	AT，n=293	TT，n=36	TT、AT	II
	SNP_3_202231202	C/T	CC，n=162	TT，n=93	TT***	CC，n=336	CT，n=408	TT，n=121	TT	I
	SNP_4_109255824	T/C	CC，n=33	TT，n=199	TT***	CC，n=17	CT，n=183	TT，n=503	TT	I
	SNP_5_3207109	T/A	AA，n=81	TT，n=177	TT***	AA，n=102	AT，n=440	TT，n=354	TT	I
	SNP_5_109799345	C/T	CC，n=196	TT，n=17	TT***	CC，n=459	CT，n=85	TT，n=3	ns	V
	SNP_6_55830164	C/T	CC，n=159	TT，n=55	CC***	CC，n=325	CT，n=238	TT，n=36	CC、CT	II
	SNP_6_138015111	T/A	AA，n=97	TT，n=155	AA**	AA，n=98	AT，n=452	TT，n=300	AA	I
	SNP_7_6507881	T/C	CC，n=100	TT，n=124	TT***	CC，n=118	CT，n=365	TT，n=188	TT	I
	SNP_7_7278732	C/T	CC，n=180	TT，n=56	ns	CC，n=456	CT，n=267	TT，n=44	CC、CT	V
	SNP_8_174173827	G/C	CC，n=28	GG，n=218	GG***	CC，n=11	CG，n=168	GG，n=616	GG	I
	SNP_9_6797301	T/C	CC，n=108	TT，n=137	CC***	CC，n=154	CT，n=438	TT，n=219	CC	I
GCAED	SNP_1_86356580	C/T	CC，n=192	TT，n=59	CC***	CC，n=523	CT，n=291	TT，n=28	CC	I
	SNP_2_204251781	G/A	AA，n=22	GG，n=234	GG***	AA，n=6	AG，n=137	GG，n=739	GG	I
	SNP_2_204679167	T/C	CC，n=104	TT，n=145	CC***	CC，n=141	CT，n=400	TT，n=262	CC	I
	SNP_2_204902408	A/G	AA，n=153	GG，n=97	AA***	AA，n=316	AG，n=393	GG，n=137	AA	I
	SNP_3_11639013	T/G	GG，n=41	TT，n=183	TT***	GG，n=20	GT，n=200	TT，n=463	TT	I
	SNP_3_54318794	C/T	CC，n=182	TT，n=43	TT***	CC，n=405	CT，n=245	TT，n=31	TT、CT	II
	SNP_4_57527988	T/C	CC，n=97	TT，n=128	TT***	CC，n=100	CT，n=340	TT，n=222	TT、CT	II
	SNP_4_239421948	G/T	GG，n=213	TT，n=29	TT***	GG，n=521	GT，n=236	TT，n=10	TT、GT	II
	SNP_5_39674233	C/T	CC，n=124	TT，n=120	TT***	CC，n=251	CT，n=411	TT，n=134	TT、CT	II
	SNP_6_158058316	T/C	CC，n=42	TT，n=201	TT***	CC，n=15	CT，n=225	TT，n=514	TT	I
	SNP_8_79304424	T/C	CC，n=107	TT，n=122	CC***	CC，n=147	CT，n=358	TT，n=182	CC	I
	SNP_9_3309778	G/T	GG，n=209	TT，n=37	TT***	GG，n=540	GT，n=250	TT，n=17	TT、GT	II
	SNP_9_32421583	A/T	AA，n=188	TT，n=32	AA***	AA，n=490	AT，n=156	TT，n=8	AA	I
	SNP_10_70533584	C/A	AA，n=66	CC，n=178	CC***	AA，n=48	AC，n=346	CC，n=408	CC	I
GCAEL	SNP_1_49386679	C/A	AA，n=51	CC，n=187	AA***	AA，n=26	AC，n=250	CC，n=458	AA、AC	II
	SNP_1_236499984	T/A	AA，n=84	TT，n=174	ns	AA，n=101	AT，n=380	TT，n=399	ns	V
	SNP_2_129713825	C/G	CC，n=185	GG，n=57	GG***	CC，n=501	CG，n=268	GG，n=35	GG	I
	SNP_3_88892367	G/A	AA，n=88	GG，n=165	GG**	AA，n=119	AG，n=406	GG，n=299	GG、AG	II
	SNP_3_155601253	C/T	CC，n=168	TT，n=62	ns	CC，n=372	CT，n=289	TT，n=40	ns	V
	SNP_3_230270448	G/T	GG，n=156	TT，n=93	ns	GG，n=313	GT，n=395	TT，n=119	TT	V
	SNP_4_222695766	G/A	AA，n=50	GG，n=187	GG***	AA，n=36	AG，n=260	GG，n=443	GG	I
	SNP_5_104177063	G/A	AA，n=15	GG，n=200	GG***		AG，n=83	GG，n=498	AG	III
	SNP_5_138065624	C/T	CC，n=199	TT，n=31	TT**	CC，n=520	CT，n=159	TT，n=7	ns	V
	SNP_10_128772720	G/A	AA，n=22	GG，n=196	GG***	AA，n=8	AG，n=141	GG，n=498	GG	I
GCACD	SNP_1_18480978	C/T	CC，n=229	TT，n=26	CC***	CC，n=681	CT，n=161	TT，n=17	CC	I
	SNP_1_38066701	G/A	AA，n=50	GG，n=170	AA***	AA，n=46	AG，n=218	GG，n=387	AA、AG	II
	SNP_1_108278847	A/G	AA，n=165	GG，n=79	AA***	AA，n=351	AG，n=350	GG，n=99	AA	I
	SNP_1_296690876	T/C	CC，n=67	TT，n=167	CC*	CC，n=54	CT，n=334	TT，n=343	CC	I
	SNP_2_124698608	G/T	GG，n=190	TT，n=34	GG**	GG，n=427	GT，n=215	TT，n=21	GG	I
	SNP_2_131676772	G/A	AA，n=43	GG，n=209	AA***	AA，n=17	AG，n=239	GG，n=588	AA	I
	SNP_2_206589346	G/A	AA，n=52	GG，n=206	GG***	AA，n=44	AG，n=337	GG，n=488	GG	I
	SNP_3_141216919	A/G	AA，n=120	GG，n=120	GG***	AA，n=172	AG，n=432	GG，n=180	GG	I
	SNP_4_2839608	C/T	CC，n=223	TT，n=16	CC***	CC，n=639	CT，n=117	TT，n=3	ns	V
	SNP_4_134321256	G/T	GG，n=243	TT，n=20	TT***	GG，n=745	GT，n=167	TT，n=8	GT、TT	II
	SNP_4_138005133	T/C	CC，n=12	TT，n=205	CC***	CC，n=1	CT，n=85	TT，n=522	CC、CT	II
	SNP_4_166953483	T/C	CC，n=14	TT，n=250	CC***	CC，n=3	CT，n=113	TT，n=807	CC	I
	SNP_4_239421948	G/T	GG，n=213	TT，n=29	GG**	GG，n=520	GT，n=236	TT，n=10	GG	I
	SNP_5_27222672	T/C	CC，n=92	TT，n=154	CC***	CC，n=121	CT，n=392	TT，n=292	CC	I
	SNP_5_140122385	G/A	AA，n=34	GG，n=221	GG***	AA，n=8	AG，n=200	GG，n=671	GG	I
	SNP_5_193255118	A/G	AA，n=207	GG，n=27	ns	AA，n=544	AG，n=148	GG，n=6	AA	V
	SNP_6_34431642	T/C	CC，n=16	TT，n=215	CC***	CC，n=4	CT，n=94	TT，n=610	CC	I
	SNP_6_141913259	G/T	GG，n=171	TT，n=74	TT***	GG，n=404	GT，n=335	TT，n=67	TT	I
	SNP_6_146338905	C/T	CC，n=169	TT，n=51	CC***	CC，n=361	CT，n=242	TT，n=38	CC	I
	SNP_9_3309778	G/T	GG，n=209	TT，n=37	GG***	GG，n=539	GT，n=250	TT，n=17	GG	I
	SNP_9_87017611	G/C	CC，n=27	GG，n=227	CC***	CC，n=12	CG，n=172	GG，n=681	CG、CC	II
	SNP_9_125493208	G/C	CC，n=47	GG，n=179	GG***	CC，n=39	CG，n=236	GG，n=421	GG	I
	SNP_9_151543095	A/G	AA，n=224	GG，n=20	GG***	AA，n=658	AG，n=143	GG，n=1	AG、GG	II
	SNP_10_133610177	T/C	CC，n=17	TT，n=227	CC***	CC，n=4	CT，n=135	TT，n=633	CT、CC	II
	SNP_10_137842317	A/G	AA，n=190	GG，n=23	AA***	AA，n=451	AG，n=117	GG，n=2	AA	I
GCAPH	SNP_1_163025934	C/G	CC，n=216	GG，n=17	CC**	CC,n=622	CG,n=69	GG,n=1	ns	V
	SNP_1_259618078	A/G	AA，n=210	GG，n=16	GG****	AA,n=584	AG,n=125	GG,n=1	AG、GG	II
	SNP_1_300159543	G/A	AA，n=32	GG，n=202	GG***	AA,n=15	AG,n=190	GG,n=510	AA、GG	II
	SNP_2_45006426	T/A	AA，n=17	TT，n=211	TT***	AA,n=4	AT,n=84	TT,n=590	AA、TT	II
	SNP_3_54273853	C/T	CC，n=193	TT，n=57	TT***	CC,n=440	CT,n=364	TT,n=54	TT	I
	SNP_3_177728537	C/G	CC，n=140	GG，n=106	GG***	CC,n=259	CG,n=394	GG,n=158	GG	I
	SNP_4_130768347	G/C	CC，n=89	GG，n=135	CC**	CC,n=119	CG,n=343	GG,n=205	CC、CG	II
	SNP_5_41388572	C/A	AA，n=17	CC，n=245	AA***	AA,n=2	AC,n=128	CC,n=781	AA、AC	II
	SNP_5_183259254	A/T	AA，n=153	TT，n=90	AA***	AA,n=333	AT,n=380	TT,n=81	AA	I
	SNP_5_191736292	G/T	GG，n=173	TT，n=52	GG***	GG,n=391	GT,n=239	TT,n=38	GG	I
	SNP_6_28143375	C/A	AA，n=60	CC，n=168	AA***	AA,n=45	AC,n=252	CC,n=385	AA	I
	SNP_6_84752165	T/C	CC，n=60	TT，n=164	TT***	CC,n=49	CT,n=257	TT,n=353	TT	I
	SNP_8_72959158	A/G	AA，n=223	GG，n=12	AA**	AA,n=637	AG,n=76	GG,n=1	ns	V
GCAEH	SNP_1_2868136	C/T	CC，n=174	TT，n=70	CC***	CC，n=385	CT，n=343	TT，n=62	CC	I
	SNP_1_189867454	G/T	GG，n=199	TT，n=31	ns	GG，n=578	GT，n=146	TT，n=8	ns	V
	SNP_2_53187902	A/T	AA，n=202	TT，n=35	AA***	AA，n=489	AT，n=236	TT，n=23	AA	I
	SNP_2_201862135	G/A	AA，n=17	GG，n=212	GG*	AA，n=3	AG，n=95	GG，n=588	ns	V
	SNP_2_224086881	G/A	AA，n=64	GG，n=165	ns	AA，n=52	AG，n=277	GG，n=367	AG、GG	II
	SNP_3_144190055	A/G	AA，n=237	GG，n=21	GG*	AA，n=726	AG，n=140	GG，n=5	GG、AG	II
	SNP_3_159044118	T/C	CC，n=17	TT，n=241	CC***	CC，n=1	CT，n=107	TT，n=779	ns	V
	SNP_3_185891473	G/T	GG，n=206	TT，n=15	GG*	GG，n=537	GT，n=92	TT，n=4	ns	V
	SNP_4_38967079	G/A	AA，n=41	GG，n=199	AA***	AA，n=25	AG，n=260	GG，n=449	AA、AG	II
	SNP_4_114347282	A/G	AA，n=218	GG，n=33	AA**	AA，n=689	AG，n=150	GG，n=9	AA	I
	SNP_5_3204509	C/G	CC，n=215	GG，n=45	GG***	CC，n=583	CG，n=301	GG，n=21	CG、GG	II
	SNP_5_156925230	T/C	CC，n=29	TT，n=231	TT***	CC，n=10	CT，n=158	TT，n=742	ns	V
	SNP_6_133663275	T/C	CC，n=107	TT，n=150	CC***	CC，n=164	CT，n=476	TT，n=254	CC	I
	SNP_8_68446232	C/T	CC，n=136	TT，n=109	CC****	CC，n=263	CT，n=403	TT，n=140	CC	I
	SNP_8_151788688	G/C	CC，n=55	GG，n=183	CC***	CC，n=41	CG，n=303	GG，n=421	CC	I
